# Supplementary material for: Cyclophilin anaCyp40 regulates photosystem assembly and phycobilisome association in a cyanobacterium
Source: Nat Commun. 2022 Mar 30;13:1690. doi: 10.1038/s41467-022-29211-w (PMC8967839; doi:10.1038/s41467-022-29211-w)
Supplement: Supplementary file 4 — SUPPLEMENTARY DATA 1 [file 41467_2022_29211_MOESM4_ESM.zip]

Archive with 1 entries (1 files):
- SUPPLEMENTARY DATA 1.docx
