# Supplementary material for: Cyclophilin anaCyp40 regulates photosystem assembly and phycobilisome association in a cyanobacterium
Source: Nat Commun. 2022 Mar 30;13:1690. doi: 10.1038/s41467-022-29211-w (PMC8967839; doi:10.1038/s41467-022-29211-w)
Supplement: Supplementary file 5 — SUPPLEMENTARY DATA 2 [file 41467_2022_29211_MOESM5_ESM.xlsx]

## Sheet: Tabelle1
SUPPLEMENTARY DATA 2 - Additional information to table 1. Proteomic discovery: Given are the functional assignment to a complex, the gene name, the accession number, the Uniprot number, the extracted description and the p-value calculated as described in the manuscript. For the three experiments the peptide count and the LFQ value for each of the experimental replicas is provided. Note, for exper…
							Experiment 1						Experiment 2														experiment 3
							anaCyp38	control*		anaCyp38	control*		anaCyp38			control				anaCyp38			control				anaCyp38			control				anaCyp38			control
Functional classification	Gene name	Accession number	Uniprot Acc	Description	p-value		peptides	peptides		LFQ	LFQ		peptide 1	peptide2	peptide 3	peptide 1	peptide2	peptide 3		LFQ1	LFQ2	LFQ3	LFQ1	LFQ2	LFQ3		peptide 1	peptide2	peptide 3	peptide 1	peptide2	peptide 3		LFQ1	LFQ2	LFQ3	LFQ1	LFQ2	LFQ3
ATP synthase	AtpG	All0004	P12408	ATPG_NOSS1 ATP synthase gamma chain OS=Nostoc sp. (strain PCC 7120 / SAG 25.82 / UTEX 2576) OX=103690 GN=atpG PE=3 SV=2	0.031		7	6		1533000000	2169600000		2	2	3	0	1	0		27762000	33272000	31061000	0	0	0		2	3	4	0	1	0		1206200	1553900	2272300	0	0	0
	CcmM	All0865	Q8YYI3	Q8YYI3_NOSS1 Carbon dioxide concentrating mechanism protein OS=Nostoc sp. (strain PCC 7120 / SAG 25.82 / UTEX 2576) OX=103690 GN=ccmM PE=4 SV=1	0.0765		26	4		14809000000	3319500000																1	2	5	0	0	0		0	4835700	4592500	0	0	0
		All1075	Q8YXY1	Q8YXY1_NOSS1 ParA family protein OS=Nostoc sp. (strain PCC 7120 / SAG 25.82 / UTEX 2576) OX=103690 GN=all1075 PE=4 SV=1	0.031		4	3		859480000	500200000		1	2	3	0	0	0		0	21231000	97487000	0	0	0		3	2	4	0	0	0		23070000	6389700	10533000	0	0	0
	IlvC	All2315	Q8YUM5	ILVC_NOSS1 Ketol-acid reductoisomerase (NADP(+)) OS=Nostoc sp. (strain PCC 7120 / SAG 25.82 / UTEX 2576) OX=103690 GN=ilvC PE=3 SV=1	0.125		10	6		4044000000	1006700000																3	3	3	2	0	0		9583600	3199300	4073300	2623400	0	0
	Gap1	All2566	P80506	G3P1_NOSS1 Glyceraldehyde-3-phosphate dehydrogenase 1 OS=Nostoc sp. (strain PCC 7120 / SAG 25.82 / UTEX 2576) OX=103690 GN=gap1 PE=1 SV=3	0.125		8	3		2750900000	871550000																2	2	3	0	0	0		12751000	4188500	2588500	0	0	0
RNA-binding protein	RbpE	All2777	Q9WX37	RBPE_NOSS1 Putative RNA-binding protein RbpE OS=Nostoc sp. (strain PCC 7120 / SAG 25.82 / UTEX 2576) OX=103690 GN=rbpE PE=3 SV=3	0.03		3	2		445810000	0																1	2	2	0	1	0		0	34104000	16983000	0	0	0
PSII	PsbP	All3076	Q8YSK9	Q8YSK9_NOSS1 All3076 protein OS=Nostoc sp. (strain PCC 7120 / SAG 25.82 / UTEX 2576) OX=103690 GN=all3076 PE=4 SV=1	0.181		2	1		282300000	0		2	1	2	0	0	0		26828000	0	83932000	0	0	0
DNA repair	RecA	All3272	P58552	RECA_NOSS1 Protein RecA OS=Nostoc sp. (strain PCC 7120 / SAG 25.82 / UTEX 2576) OX=103690 GN=recA PE=3 SV=1	0.063		3	2		235680000	0		1	2	4	0	0	0		26175000	0	53376000	0	0	0		2	1	2	0	0	0		7818600	0	5755700	0	0	0
		All3680	Q8YQY0	Q8YQY0_NOSS1 Aspartate-semialdehyde dehydrogenase OS=Nostoc sp. (strain PCC 7120 / SAG 25.82 / UTEX 2576) OX=103690 GN=all3680 PE=3 SV=1	0.125		5	1		608630000	0																3	2	3	1	0	0		9491000	4914800	5390800	0	0	0
	Ycf27	All3822	Q8YQK1	Q8YQK1_NOSS1 Two-component response regulator OS=Nostoc sp. (strain PCC 7120 / SAG 25.82 / UTEX 2576) OX=103690 GN=ycf27 PE=4 SV=1	0.075		10	6		7402900000	1447200000																1	3	3	0	0	0		0	2199000	4193100	0	0	0
PSII	PsbO	All3854	P13907	PSBO_NOSS1 Photosystem II manganese-stabilizing polypeptide OS=Nostoc sp. (strain PCC 7120 / SAG 25.82 / UTEX 2576) OX=103690 GN=psbO PE=3 SV=2	0.051		9	23		2203800000	7955000000		8	7	8	0	4	2		272600000	154150000	115320000	0	69815000	53762000		5	5	4	1	0	0		13270000	8598400	5621900	0	0	0
		All4008	Q8YQ28	Q8YQ28_NOSS1 Pyruvate kinase OS=Nostoc sp. (strain PCC 7120 / SAG 25.82 / UTEX 2576) OX=103690 GN=all4008 PE=3 SV=1	0.016		11	7		1576800000	802400000		6	3	8	0	0	0		111030000	61799000	177660000	0	0	0		6	3	5	0	0	0		34203000	15832000	10984000	0	0	0
RNA polymerase	RpoA	All4191	Q8YPK3	RPOA_NOSS1 DNA-directed RNA polymerase subunit alpha OS=Nostoc sp. (strain PCC 7120 / SAG 25.82 / UTEX 2576) OX=103690 GN=rpoA PE=3 SV=1	0.031		17	7		16702000000	3606200000		4	5	2	0	0	0		254830000	106060000	22396000	0	0	0		1	5	6	0	0	0		0	15265000	9039100	0	0	0
Ribosome	L15	All4198	Q8YPJ6	RL15_NOSS1 50S ribosomal protein L15 OS=Nostoc sp. (strain PCC 7120 / SAG 25.82 / UTEX 2576) OX=103690 GN=rplO PE=3 SV=1	0.25		11	3		1000700000	420440000																1	2	3	0	0	0		0	3301600	3833200	0	0	0
Ribosome	S5	All4199	Q8YPJ5	RS5_NOSS1 30S ribosomal protein S5 OS=Nostoc sp. (strain PCC 7120 / SAG 25.82 / UTEX 2576) OX=103690 GN=rpsE PE=3 SV=1	0.031		10	7		13882000000	2311900000		5	7	3	0	1	0		286310000	589280000	96235000	0	0	0		1	3	3	0	1	1		0	10242000	15428000	0	0	0
	L18	All4200	Q8YPJ4	RL18_NOSS1 50S ribosomal protein L18 OS=Nostoc sp. (strain PCC 7120 / SAG 25.82 / UTEX 2576) OX=103690 GN=rplR PE=3 SV=1	0.25		11	2		9358500000	4220800000																1	2	2	0	0	0		0	3039800	2914600	0	0	0
Ribosome	S8	All4202	Q8YPJ2	RS8_NOSS1 30S ribosomal protein S8 OS=Nostoc sp. (strain PCC 7120 / SAG 25.82 / UTEX 2576) OX=103690 GN=rpsH PE=3 SV=1	0.036		11	3		5047800000	1090800000		4	8	2	0	0	0		199520000	321180000	0	0	0	0		1	3	3	1	0	0		0	6844900	5156900	0	0	0
Ribosome	L5	All4203	Q8YPJ1	RL5_NOSS1 50S ribosomal protein L5 OS=Nostoc sp. (strain PCC 7120 / SAG 25.82 / UTEX 2576) OX=103690 GN=rplE PE=3 SV=1	0.031		12	4		13407000000	1257600000		2	1	2	0	1	1		190610000	71829000	299150000	0	0	0		1	1	1	1	0	1		0	18813000	17194000	0	0	0
Ribosome	L14	All4205	Q8YPI9	RL14_NOSS1 50S ribosomal protein L14 OS=Nostoc sp. (strain PCC 7120 / SAG 25.82 / UTEX 2576) OX=103690 GN=rplN PE=3 SV=1	0.125		10	3		7694300000	792510000																1	1	1	0	0	0		325630	325630	325630	0	0	0
Ribosome	L22	All4210	Q8YPI4	RL22_NOSS1 50S ribosomal protein L22 OS=Nostoc sp. (strain PCC 7120 / SAG 25.82 / UTEX 2576) OX=103690 GN=rplV PE=3 SV=1	0.031		5	3		9833600000	653430000		3	2	1	0	0	0		0	98617000	34288000	0	0	0		2	1	2	0	0	0		3920100	6959700	5359700	0	0	0
Ribosome	L23	All4213	Q8YPI1	RL23_NOSS1 50S ribosomal protein L23 OS=Nostoc sp. (strain PCC 7120 / SAG 25.82 / UTEX 2576) OX=103690 GN=rplW PE=3 SV=1	0.031		10	6		7814800000	1726200000		3	2	2	0	0	1		164620000	108330000	159650000	0	0	0		1	2	3	1	1	1		0	96160000	77603000	0	0	0
Ribosome	L4	All4214	Q8YPI0	RL4_NOSS1 50S ribosomal protein L4 OS=Nostoc sp. (strain PCC 7120 / SAG 25.82 / UTEX 2576) OX=103690 GN=rplD PE=3 SV=1	0.045		11	2		2913200000	0																1	1	1	0	0	0		2532000	5122000	4975400	0	0	0
Ribosome	S10	All4336	Q8YP64	RS10_NOSS1 30S ribosomal protein S10 OS=Nostoc sp. (strain PCC 7120 / SAG 25.82 / UTEX 2576) OX=103690 GN=rpsJ PE=3 SV=1	0.0467		10	4		7179800000	285560000																1	2	2	0	1	0		0	11524000	16513000	0	0	0
	FusA	All4338	Q8YP62	EFG_NOSS1 Elongation factor G OS=Nostoc sp. (strain PCC 7120 / SAG 25.82 / UTEX 2576) OX=103690 GN=fusA PE=3 SV=1	0.031		9	11		1290000000	1631400000		4	5	4	0	0	0		59451000	72367000	89453000	0	0	0		4	2	4	1	0	0		22665000	4828800	15114000	0	0	0
Ribosome	S7	All4339	Q8YP61	RS7_NOSS1 30S ribosomal protein S7 OS=Nostoc sp. (strain PCC 7120 / SAG 25.82 / UTEX 2576) OX=103690 GN=rpsG PE=3 SV=1	0.0704		11	3		17882000000	1152000000		2	2	1	0	0	0		155900000	203460000	0	0	0	0
	ClpP	All4358	Q8YP42	Q8YP42_NOSS1 ATP-dependent Clp protease proteolytic subunit OS=Nostoc sp. (strain PCC 7120 / SAG 25.82 / UTEX 2576) OX=103690 GN=clpP PE=3 SV=1	0.063		6	7		1135100000	2443400000		2	3	6	0	0	0		59342000	76377000	94701000	0	0	0		4	2	4	1	0	0		23873000	0	14278000	0	0	0
Translation initiation factor	InfC	All4623	Q8YNE3	IF3_NOSS1 Translation initiation factor IF-3 OS=Nostoc sp. (strain PCC 7120 / SAG 25.82 / UTEX 2576) OX=103690 GN=infC PE=3 SV=1	0.062		9	1		4946600000	0																1	1	1	1	0	0		0	74310000	17623000	0	0	0
	GlgC	All4645	P30521	GLGC_NOSS1 Glucose-1-phosphate adenylyltransferase OS=Nostoc sp. (strain PCC 7120 / SAG 25.82 / UTEX 2576) OX=103690 GN=glgC PE=3 SV=1	0.063		6	4		2124100000	216420000		1	1	1	0	0	0		12658000	12232000	39759000	0	0	0		1	1	1	1	0	0		0	0	2843600	0	0	0
	Ssb3	All4779	Q8YMZ5	Q8YMZ5_NOSS1 All4779 protein OS=Nostoc sp. (strain PCC 7120 / SAG 25.82 / UTEX 2576) OX=103690 GN=ssb3 PE=4 SV=1	0.063		5	2		4848500000	464600000		3	2	1	0	0	0		105220000	84536000	0	0	0	0		1	2	2	0	0	0		0	6389500	2157300	0	0	0
Ribosome	S2	All4792	Q8YMY2	RS2_NOSS1 30S ribosomal protein S2 OS=Nostoc sp. (strain PCC 7120 / SAG 25.82 / UTEX 2576) OX=103690 GN=rpsB PE=3 SV=1	0.025		14	3		8466100000	1344900000		3	3	2	0	0	0		42014000	51215000	23143000	0	0	0
ATP synthase	AtpD	All5039	P06540	ATPB_NOSS1 ATP synthase subunit beta OS=Nostoc sp. (strain PCC 7120 / SAG 25.82 / UTEX 2576) OX=103690 GN=atpD PE=3 SV=2	0.109		10	23		2725000000	16497000000		9	5	5	0	6	4		258100000	520000000	277570000	0	158690000	156450000		6	3	5	3	1	0		72817000	43534000	44218000	22046000	0	0
	GyrB	All5265	Q8YLN3	Q8YLN3_NOSS1 DNA gyrase subunit B OS=Nostoc sp. (strain PCC 7120 / SAG 25.82 / UTEX 2576) OX=103690 GN=gyrB PE=3 SV=1	0.25		5	2		949370000	1094300000																2	2	2	0	0	0		2654700	1670600	1507900	0	0	0
		All7614	Q8ZS97	Q8ZS97_NOSS1 All7614 protein OS=Nostoc sp. (strain PCC 7120 / SAG 25.82 / UTEX 2576) OX=103690 GN=all7614 PE=3 SV=1	0.25		5	7		235120000	2893700000		2	2	3	1	0	0		25830000	20330000	97693000	0	0	0
PBS	ApcE	Alr0020	P80559	APCE_NOSS1 Phycobiliprotein ApcE OS=Nostoc sp. (strain PCC 7120 / SAG 25.82 / UTEX 2576) OX=103690 GN=apcE PE=1 SV=3	0.006		92	34		181160000000	14369000000		15	7	19	2	7	7		278380000	343200000	649810000	107760000	195910000	258260000		14	10	35	17	5	3		37671000	14901000	243320000	60744000	28068000	21155000
PBS	ApcA1	Alr0021	P80555	PHAA1_NOSS1 Allophycocyanin subunit alpha 1 OS=Nostoc sp. (strain PCC 7120 / SAG 25.82 / UTEX 2576) OX=103690 GN=apcA1 PE=1 SV=3	0.049		21	14		136020000000	90935000000		12	10	14	2	3	10		629420000	708670000	1199200000	273690000	1442200000	834940000		10	8	16	8	4	2		130900000	124390000	759220000	170350000	61933000	54067000
PBS	apcB	Alr0022	P80557	APCB_NOSS1 Allophycocyanin subunit beta OS=Nostoc sp. (strain PCC 7120 / SAG 25.82 / UTEX 2576) OX=103690 GN=apcB PE=1 SV=3	0.032		14	8		58982000000	62508000000		3	3	4	2	2	4		238940000	167980000	240250000	40611000	234750000	175580000		2	2	7	2	2	2		10496000	11604000	36882000	16954000	10728000	17665000
	Ssb1	Alr0088	P0A4K0	SSB1_NOSS1 Single-stranded DNA-binding protein 1 OS=Nostoc sp. (strain PCC 7120 / SAG 25.82 / UTEX 2576) OX=103690 GN=ssb1 PE=3 SV=1	0.047		6	2		3583400000	853070000		5	3	3	0	0	0		306160000	150160000	68598000	0	0	0		1	2	2	1	0	0		0	16877000	14759000	5678800	0	0
	ChlP	Alr0128	Q8Z0G8	Q8Z0G8_NOSS1 Geranylgeranyl hydrogenase OS=Nostoc sp. (strain PCC 7120 / SAG 25.82 / UTEX 2576) OX=103690 GN=chlP PE=4 SV=1	0.016		12	5		4976500000	1165200000		9	7	6	0	0	0		319430000	286750000	783940000	0	0	0		7	6	7	3	1	0		101280000	27455000	26110000	13832000	0	0
PBS	PecC	Alr0525	P31329	PYR2_NOSS1 Phycobilisome 34.5 kDa linker polypeptide, phycoerythrocyanin-associated, rod OS=Nostoc sp. (strain PCC 7120 / SAG 25.82 / UTEX 2576) OX=103690 GN=pecC PE=1 SV=3	0.047		19	10		14384000000	2358600000		10	10	14	7	12	11		340850000	406490000	605310000	736480000	640280000	651340000		9	8	15	10	7	7		39380000	26067000	68880000	42901000	23508000	54802000
PBS	CpcC	Alr0530	P07123	PYR1_NOSS1 Phycobilisome 32.1 kDa linker polypeptide, phycocyanin-associated, rod OS=Nostoc sp. (strain PCC 7120 / SAG 25.82 / UTEX 2576) OX=103690 GN=cpcC PE=1 SV=4	0.034		38	26		100200000000	26770000000		12	14	13	2	8	6		472660000	442690000	557440000	46239000	160580000	189780000		12	13	18	13	7	9		28644000	29173000	70336000	39315000	27913000	31934000
PBS	CpcG2	alr0535	P29987	PYG2_NOSS1 Phycobilisome rod-core linker polypeptide CpcG2 OS=Nostoc sp. (strain PCC 7120 / SAG 25.82 / UTEX 2576) OX=103690 GN=cpcG2 PE=1 SV=3	0.016		10	4		11846000000	1531500000		9	7	8	1	3	4		1438500000	814750000	1175800000	0	193000000	343160000		8	8	8	7	3	1		336240000	83582000	65772000	40470000	36228000	21428000
PBS	CpcG4	Alr0537	P29989	PYG4_NOSS1 Phycobilisome rod-core linker polypeptide CpcG4 OS=Nostoc sp. (strain PCC 7120 / SAG 25.82 / UTEX 2576) OX=103690 GN=cpcG4 PE=1 SV=3	0.039		15	12		15497000000	12555000000		4	2	4	1	6	2		195300000	0	219630000	0	164700000	157550000		2	2	5	0	0	2		5228500	0	2488500	0	0	8341300
		Alr0946	Q8YYA5	Q8YYA5_NOSS1 Alr0946 protein OS=Nostoc sp. (strain PCC 7120 / SAG 25.82 / UTEX 2576) OX=103690 GN=alr0946 PE=4 SV=1	0.125		19	12		45192000000	12162000000																3	8	8	0	1	1		18753000	16844000	16969000	0	0	0
Rubisco	CbbL	Alr1524	P00879	RBL_NOSS1 Ribulose bisphosphate carboxylase large chain OS=Nostoc sp. (strain PCC 7120 / SAG 25.82 / UTEX 2576) OX=103690 GN=cbbL PE=1 SV=3	0.287		45	14		92201000000	16226000000																1	7	8	3	0	0		0	23741000	31331000	9981400	0	0
Rubisco	CbbS	Alr1526	P06514	RBS_NOSS1 Ribulose bisphosphate carboxylase small chain OS=Nostoc sp. (strain PCC 7120 / SAG 25.82 / UTEX 2576) OX=103690 GN=cbbS PE=3 SV=1	0.125		12	6		41256000000	2243400000																2	4	4	0	0	0		3458200	4120600	4451600	0	0	0
RNA polymerase	RpoB	Alr1594	P22703	RPOB_NOSS1 DNA-directed RNA polymerase subunit beta OS=Nostoc sp. (strain PCC 7120 / SAG 25.82 / UTEX 2576) OX=103690 GN=rpoB PE=3 SV=2	0.016		28	7		11273000000	1376400000		10	7	4	0	0	0		580420000	594240000	215570000	0	0	0		2	7	8	0	0	0		10729000	35354000	14354000	0	0	0
RNA polymerase	RpoC1	Alr1595	P22704	RPOC1_NOSS1 DNA-directed RNA polymerase subunit gamma OS=Nostoc sp. (strain PCC 7120 / SAG 25.82 / UTEX 2576) OX=103690 GN=rpoC1 PE=3 SV=1	0.0791		13	7		5187000000	1432800000																1	2	2	0	0	0		0	17291000	6137600	0	0	0
RNA polymerase	RpoC2	Alr1596	P22705	RPOC2_NOSS1 DNA-directed RNA polymerase subunit beta OS=Nostoc sp. (strain PCC 7120 / SAG 25.82 / UTEX 2576) OX=103690 GN=rpoC2 PE=3 SV=2	0.06		51	22		27027000000	4909700000		15	16	5	0	0	0		684640000	816520000	162230000	0	0	0		1	11	12	4	0	0		0	62987000	33327000	25973000	0	0
		Alr1619	Q8YWJ4	Q8YWJ4_NOSS1 ATP-binding protein of ABC transporter OS=Nostoc sp. (strain PCC 7120 / SAG 25.82 / UTEX 2576) OX=103690 GN=alr1619 PE=4 SV=1	0.094		3	0		305220000	0																1	1	1	0	0	0		0	0	2354600	0	0	0
		Alr1890	Q8YVT4	Q8YVT4_NOSS1 D-3-phosphoglycerate dehydrogenase OS=Nostoc sp. (strain PCC 7120 / SAG 25.82 / UTEX 2576) OX=103690 GN=alr1890 PE=3 SV=1	0.016		13	5		2635400000	1196100000		4	2	6	0	0	0		101220000	94254000	459750000	0	0	0		5	2	5	2	0	0		15874000	4824600	8302500	0	0	0
	PurC	Alr2268	Q8YUR7	PUR7_NOSS1 Phosphoribosylaminoimidazole-succinocarboxamide synthase OS=Nostoc sp. (strain PCC 7120 / SAG 25.82 / UTEX 2576) OX=103690 GN=purC PE=3 SV=1	0.031		3	2		510700000	0		2	3	3	0	0	0		0	72083000	84627000	0	0	0		3	2	4	2	0	0		37749000	18475000	11853000	7497900	0	0
RNA-binding protein	RbpF	Alr2311	Q9WX39	RBPF_NOSS1 Putative RNA-binding protein RbpF OS=Nostoc sp. (strain PCC 7120 / SAG 25.82 / UTEX 2576) OX=103690 GN=rbpF PE=3 SV=3	0.0916		2	1		148580000	0																1	1	2	0	1	0		0	0	13727000	0	0	0
		Alr2350	Q8YUJ6	Q8YUJ6_NOSS1 Phosphoribulokinase OS=Nostoc sp. (strain PCC 7120 / SAG 25.82 / UTEX 2576) OX=103690 GN=alr2350 PE=3 SV=1	0.016		10	3		5654000000	596390000		2	4	3	0	0	0		58019000	120190000	175830000	0	0	0		4	2	3	1	0	0		25557000	7837400	20245000	0	0	0
		Alr2372	Q8YUH4	Q8YUH4_NOSS1 ABC transporter ATP-binding protein OS=Nostoc sp. (strain PCC 7120 / SAG 25.82 / UTEX 2576) OX=103690 GN=alr2372 PE=4 SV=1	0.001		4	0		648100000	0		2	3	3	0	0	0		50686000	103010000	48694000	0	0	0		4	3	4	1	0	0		25183000	10323000	11154000	0	0	0
	KaiC	Alr2886	Q8YT40	KAIC_NOSS1 Circadian clock protein kinase KaiC OS=Nostoc sp. (strain PCC 7120 / SAG 25.82 / UTEX 2576) OX=103690 GN=kaiC PE=3 SV=1	0.0974		2	2		932960000	0																1	1	1	1	0	0		0	0	815350	0	0	0
		Alr2947	Q8YSY2	Q8YSY2_NOSS1 Alr2947 protein OS=Nostoc sp. (strain PCC 7120 / SAG 25.82 / UTEX 2576) OX=103690 GN=alr2947 PE=4 SV=1	0.688		2	6		670760000	47033000000		5	8	7	1	3	3		162130000	300160000	341150000	0	107260000	78342000		4	4	4	5	5	3		11647000	7155700	7142700	41009000	91074000	52678000
		Alr3276	Q8YS16	Q8YS16_NOSS1 Alr3276 protein OS=Nostoc sp. (strain PCC 7120 / SAG 25.82 / UTEX 2576) OX=103690 GN=alr3276 PE=4 SV=1	0.031		13	5		14892000000	1712000000		6	3	2	2	1	2		50047000	41859000	27649000	0	0	0		1	2	2	0	0	0		0	3124000	5772700	0	0	0
	OrrA	Alr3768	O87395	O87395_NOSS1 Two-component response regulator OrrA OS=Nostoc sp. (strain PCC 7120 / SAG 25.82 / UTEX 2576) OX=103690 GN=orrA PE=4 SV=1	2.95e-07		3	1		1140300000	0		2	3	3	0	1	1		109760000	94818000	83188000	0	0	0		4	3	3	1	1	0		11724000	2885800	4444400	0	0	0
	CarB	Alr3809	Q8YQL2	CARB_NOSS1 Carbamoyl-phosphate synthase large chain OS=Nostoc sp. (strain PCC 7120 / SAG 25.82 / UTEX 2576) OX=103690 GN=carB PE=3 SV=1	0.125		11	5		2276100000	908930000		4	1	3	0	0	0		35431000	0	52701000	0	0	0		2	1	1	0	0	0		2618100	0	0	0	0	0
	DevH	Alr3952	Q9KI45	Q9KI45_NOSS1 Putative DNA-binding protein DevH OS=Nostoc sp. (strain PCC 7120 / SAG 25.82 / UTEX 2576) OX=103690 GN=devH PE=4 SV=1	0.031		7	3		3056300000	2141000000		3	5	1	0	1	1		535050000	800780000	174160000	0	0	63726000		1	3	3	0	0	0		0	4757600	3858900	0	0	0
PSII	PsbC	Alr4291	Q8YPA8	Q8YPA8_NOSS1 Photosystem II CP43 reaction center protein OS=Nostoc sp. (strain PCC 7120 / SAG 25.82 / UTEX 2576) OX=103690 GN=psbC PE=3 SV=1	0.102		2	4		574140000	1993600000		3	2	1	0	0	0		270380000	62587000	0	0	0	0
		Alr4702	Q8YN68	Q8YN68_NOSS1 Alr4702 protein OS=Nostoc sp. (strain PCC 7120 / SAG 25.82 / UTEX 2576) OX=103690 GN=alr4702 PE=4 SV=1	0.0912		1	0		24016000	0																1	1	1	1	0	0		0	0	5715000	0	0	0
Ribosome	L25	Alr4785	Q8YMY9	RL25_NOSS1 50S ribosomal protein L25 OS=Nostoc sp. (strain PCC 7120 / SAG 25.82 / UTEX 2576) OX=103690 GN=rplY PE=3 SV=1	0.0979		5	1		2152600000	0																1	1	1	0	0	0		0	0	1158600	0	0	0
	ArgG	Alr4798	Q8YMX6	ASSY_NOSS1 Argininosuccinate synthase OS=Nostoc sp. (strain PCC 7120 / SAG 25.82 / UTEX 2576) OX=103690 GN=argG PE=3 SV=1	0.25		3	2		799650000	1225800000																3	3	3	1	0	0		2527000	2549600	2574900	0	0	0
	TrpA	Alr4811	Q8YMW3	Q8YMW3_NOSS1 Tryptophan synthase alpha chain OS=Nostoc sp. (strain PCC 7120 / SAG 25.82 / UTEX 2576) OX=103690 GN=trpA PE=3 SV=1	0.001		2	1		85663000	0																2	2	2	0	0	0		14524000	5430200	9992500	0	0	0
BAIT	BAIT	Alr5059	Q8YM80	Q8YM80_NOSS1 Alr5059 protein OS=Nostoc sp. (strain PCC 7120 / SAG 25.82 / UTEX 2576) OX=103690 GN=alr5059 PE=4 SV=1	0.016		40	18		644750000000	21546000000		35	38	34	0	0	0		55462000000	63881000000	27827000000	0	0	0		36	36	39	34	28	24		10649000000	13570000000	8923200000	4097700000	1851600000	2107100000
Ribosome	L19	Alr5297	Q8YLK1	RL19_NOSS1 50S ribosomal protein L19 OS=Nostoc sp. (strain PCC 7120 / SAG 25.82 / UTEX 2576) OX=103690 GN=rplS PE=3 SV=2	0.125		8	2		3413100000	552200000																3	3	4	0	0	0		6250800	10019000	10264000	0	0	0
Ribosome	L1	Alr5301	Q8YLJ7	RL1_NOSS1 50S ribosomal protein L1 OS=Nostoc sp. (strain PCC 7120 / SAG 25.82 / UTEX 2576) OX=103690 GN=rplA PE=3 SV=1	0.0475		19	10		7371800000	620800000																2	2	3	0	0	0		1410500	1410500	1294800	0	0	0
Ribosome	L27	Asl0146	Q8Z0F1	RL27_NOSS1 50S ribosomal protein L27 OS=Nostoc sp. (strain PCC 7120 / SAG 25.82 / UTEX 2576) OX=103690 GN=rpmA PE=3 SV=1	0.5		5	2		5071500000	499190000																1	1	2	0	0	0		0	0	3506100	0	0	0
Ribosome	S17	Asl4206	Q8YPI8	RS17_NOSS1 30S ribosomal protein S17 OS=Nostoc sp. (strain PCC 7120 / SAG 25.82 / UTEX 2576) OX=103690 GN=rpsQ PE=3 SV=1	0.134		6	1		7906400000	174180000																1	1	1	0	0	0		0	0	721600	0	0	0
PBS	ApcC	Asr0023	P80558	PYC1_NOSS1 Phycobilisome 7.8 kDa linker polypeptide, allophycocyanin-associated, core OS=Nostoc sp. (strain PCC 7120 / SAG 25.82 / UTEX 2576) OX=103690 GN=apcC PE=1 SV=3	0.048		16	9		117940000000	10593000000		8	5	11	4	8	8		231470000	211360000	1013400000	315030000	445060000	581450000		9	8	12	10	5	4		94937000	21245000	85555000	33410000	26278000	47613000
		Asr0105	Q8Z0I8	Y105_NOSS1 UPF0296 protein asr0105 OS=Nostoc sp. (strain PCC 7120 / SAG 25.82 / UTEX 2576) OX=103690 GN=asr0105 PE=3 SV=1	0.049		5	0		713810000	0																1	2	2	0	0	0		5387000	5293400	7334700	0	0	0
PBS	CpcD	Asr0531	P07124	PYS1_NOSS1 Phycobilisome 8.9 kDa linker polypeptide, phycocyanin-associated, rod OS=Nostoc sp. (strain PCC 7120 / SAG 25.82 / UTEX 2576) OX=103690 GN=cpcD PE=3 SV=1	0.049		6	5		11374000000	26635000000		4	4	5	0	4	4		267740000	282030000	336250000	0	506280000	249610000		3	4	5	3	1	1		11891000	8432500	11020000	6747000	5663500	0
Ribosome	S21	Asr0742	P0A4B7	RS21A_NOSS1 30S ribosomal protein S21 A OS=Nostoc sp. (strain PCC 7120 / SAG 25.82 / UTEX 2576) OX=103690 GN=rpsU1 PE=3 SV=1	0.0495		10	3		4967900000	885510000																1	1	1	0	0	0		1318500	1318500	1418700	0	0	0
	Hup	Asr3935	P05514	DBH_NOSS1 DNA-binding protein HU OS=Nostoc sp. (strain PCC 7120 / SAG 25.82 / UTEX 2576) OX=103690 GN=hup PE=1 SV=2	0.0692		7	5		47798000000	5307900000																1	2	3	0	0	0		0	1817300	1449900	0	0	0
PSI	PsaE	Asr4319	P58575	PSAE_NOSS1 Photosystem I reaction center subunit IV OS=Nostoc sp. (strain PCC 7120 / SAG 25.82 / UTEX 2576) OX=103690 GN=psaE PE=3 SV=1	0.031		4	4		299070000	3528300000		2	3	1	0	1	1		32153000	64359000	0	0	0	0
RNA polymerase	subunit omega	Asr4648	Q8YNB9	RPOZ_NOSS1 DNA-directed RNA polymerase subunit omega OS=Nostoc sp. (strain PCC 7120 / SAG 25.82 / UTEX 2576) OX=103690 GN=rpoZ PE=3 SV=1	0.423		3	1		3616100000	0		3	1	1	0	0	0		57276000	0	14134000	0	0	0
