# Supplementary material for: Cyclophilin anaCyp40 regulates photosystem assembly and phycobilisome association in a cyanobacterium
Source: Nat Commun. 2022 Mar 30;13:1690. doi: 10.1038/s41467-022-29211-w (PMC8967839; doi:10.1038/s41467-022-29211-w)
Supplement: Supplementary file 6 — Source data [file 41467_2022_29211_MOESM6_ESM.xlsx]

## Sheet: Source Data Figure 1 & Supp F1
		time	anaCyp40						time	BSA
		[sec]	1nM	2,5nM	5nM	10nM	25nM		[sec]	1nM	2,5nM	5nM	10nM	25nM
		0	0.0583563	0.006243	0.0209777	-0.0355258	-0.0703706		0	0.0759921	0.0182062	0.0553666	0.0583563	0.012486
		0.666667	0.0776338	0.0619465	0.0899006	0.165476	0.269912		1	0.151542	0.0890982	0.0623072	0.0776338	0.0594
		1.33333	0.102431	0.0964377	0.160293	0.289575	0.312791		2	0.14589	0.0654875	0.0955555	0.102431	0.0680488
		2	0.10309	0.135861	0.208226	0.373389	0.486397		3	0.172538	0.0842381	0.100866	0.10309	0.0904536
		2.66667	0.104902	0.168974	0.252072	0.433452	0.582042		4	0.151453	0.123899	0.0907006	0.104902	0.103876
		3.33333	0.112839	0.18904	0.295094	0.493757	0.63065		5	0.172763	0.126419	0.132064	0.112839	0.0946112
		4	0.156666	0.234473	0.338238	0.519106	0.698756		6	0.203315	0.116159	0.135867	0.156666	0.139267
		4.66667	0.148181	0.253304	0.374998	0.550415	0.698965		7	0.222023	0.14964	0.164278	0.148181	0.133698
		5.33333	0.134066	0.28134	0.442841	0.630727	0.782149		8	0.15715	0.104819	0.14945	0.134066	0.149327
		6	0.171934	0.308085	0.436788	0.619045	0.804763		9	0.197662	0.171211	0.174338	0.171934	0.164982
		6.66667	0.151146	0.334649	0.476093	0.645646	0.795655		10	0.187523	0.179011	0.189271	0.151146	0.182716
		7.33333	0.160291	0.356274	0.487453	0.675122	0.789923		11	0.162444	0.222362	0.199472	0.160291	0.192853
		8	0.188054	0.390189	0.532413	0.715734	0.795498		12	0.191471	0.242403	0.198087	0.188054	0.229707
		8.66667	0.191788	0.404576	0.536401	0.710545	0.821331		13	0.230188	0.232262	0.203591	0.191788	0.229502
		9.33333	0.186873	0.420107	0.575221	0.750153	0.827141		14	0.243602	0.217652	0.232264	0.186873	0.233454
		10	0.199038	0.444875	0.601026	0.745294	0.878806		15	0.244365	0.243693	0.242588	0.199038	0.25763
		10.6667	0.177674	0.475447	0.603508	0.740643	0.841824		16	0.265675	0.296854	0.250825	0.177674	0.295048
		11.3333	0.211011	0.49323	0.62397	0.735517	0.808061		17	0.221978	0.262923	0.274767	0.211011	0.308419
		12	0.221803	0.492179	0.658317	0.78037	0.815756		18	0.290395	0.297934	0.285966	0.221803	0.285552
		12.6667	0.233611	0.503816	0.657945	0.739462	0.937539		19	0.315922	0.268443	0.280673	0.233611	0.289402
		13.3333	0.247946	0.524746	0.64495	0.760564	0.862318		20	0.330458	0.271744	0.300654	0.247946	0.31309
		14	0.28348	0.54092	0.67434	0.796872	0.85902		21	0.343379	0.301324	0.308576	0.28348	0.328437
		14.6667	0.268596	0.55412	0.677218	0.754494	0.854701		22	0.379225	0.328325	0.324105	0.268596	0.338934
		15.3333	0.296744	0.565871	0.720058	0.731934	0.961565		23	0.380391	0.275644	0.340089	0.296744	0.347557
		16	0.339528	0.589204	0.707995	0.821651	0.877786		24	0.400984	0.311435	0.326716	0.339528	0.380304
		16.6667	0.345212	0.590325	0.699065	0.8334	0.876294		25	0.499639	0.328145	0.345435	0.345212	0.369525
		17.3333	0.386101	0.615843	0.7191	0.846146	0.867892		26	0.471061	0.340296	0.361174	0.386101	0.408381
		18	0.385003	0.625493	0.729876	0.830067	1.00653		27	0.501209	0.338075	0.369727	0.385003	0.416285
		18.6667	0.413425	0.628321	0.732215	0.82022	0.93322		28	0.537997	0.358386	0.395894	0.413425	0.411281
		19.3333	0.507533	0.657406	0.759052	0.833433	0.875195		29	0.592551	0.387907	0.398541	0.507533	0.459478
		20	0.475102	0.662097	0.768923	0.844433	0.964438		30	0.582367	0.378457	0.407935	0.475102	0.459529
		20.6667	0.457637	0.670657	0.755168	0.828385	0.95387		31	0.53692	0.379177	0.419328	0.457637	0.467921
		21.3333	0.504677	0.6732	0.759962	0.842065	0.873624		32	0.555494	0.379867	0.416225	0.504677	0.464842
		22	0.512339	0.682819	0.77517	0.827232	1.0221		33	0.565543	0.380467	0.418574	0.512339	0.476442
		22.6667	0.513794	0.691692	0.786075	0.805356	0.985795		34	0.542887	0.392587	0.443287	0.513794	0.487041
		23.3333	0.495368	0.701361	0.790913	0.846989	0.908454		35	0.528217	0.379717	0.453452	0.495368	0.499694
		24	0.527058	0.708414	0.800062	0.832904	0.888229		36	0.543919	0.424238	0.47168	0.527058	0.507547
		24.6667	0.508741	0.720758	0.799464	0.872916	0.874724		37	0.542528	0.450489	0.468105	0.508741	0.526384
		25.3333	0.465875	0.72261	0.822941	0.852723	0.921442		38	0.559666	0.430958	0.482529	0.465875	0.524613
		26	0.508824	0.740209	0.820941	0.85961	0.962743		39	0.602825	0.48766	0.492923	0.508824	0.554692
		26.6667	0.478534	0.763482	0.80328	0.85051	0.935576		40	0.633422	0.463239	0.5125	0.478534	0.596447
		27.3333	0.498224	0.741162	0.830102	0.855964	0.973369		41	0.626378	0.49018	0.508451	0.498224	0.547326
		28	0.497098	0.7328	0.829521	0.888123	0.964863		42	0.619649	0.474849	0.538124	0.497098	0.52641
		28.6667	0.500311	0.755241	0.825322	0.875315	0.913826		43	0.612246	0.516161	0.536126	0.500311	0.56737
		29.3333	0.509483	0.761618	0.824337	0.904047	0.939816		44	0.676805	0.50617	0.541156	0.509483	0.576455
		30	0.50476	0.767325	0.86682	0.917478	0.929373		45	0.617899	0.49612	0.571197	0.50476	0.584436
		30.6667	0.508275	0.775218	0.835481	0.90788	0.952169		46	0.648272	0.534791	0.575842	0.508275	0.597012
		31.3333	0.534747	0.764183	0.854612	0.908752	0.943316		47	0.700538	0.523421	0.566675	0.534747	0.571938
		32	0.539141	0.765832	0.87664	0.887967	0.970029		48	0.639523	0.548652	0.563468	0.539141	0.572426
		32.6667	0.547461	0.787844	0.859207	0.946022	0.940287		49	0.607042	0.577902	0.586288	0.547461	0.613822
		33.3333	0.569952	0.791178	0.86984	0.941909	0.95902		50	0.736204	0.577362	0.60569	0.569952	0.618031
		34	0.559544	0.799463	0.849893	0.899466	0.961801		51	0.753118	0.575532	0.607197	0.559544	0.6323
		34.6667	0.594859	0.802747	0.853297	0.928042	0.929399		52	0.771467	0.608023	0.623865	0.594859	0.636714
		35.3333	0.583655	0.812287	0.86832	0.931251	1.0064		53	0.748318	0.575022	0.62383	0.583655	0.653781
		36	0.599554	0.800166	0.881181	0.961821	0.950416		54	0.734141	0.589513	0.613717	0.599554	0.627655
		36.6667	0.581403	0.809772	0.897097	0.936455	0.993758		55	0.753163	0.608113	0.619185	0.581403	0.645106
		37.3333	0.612955	0.809929	0.873479	0.955215	0.939659		56	0.769	0.635564	0.641742	0.612955	0.643772
		38	0.638768	0.828396	0.880812	0.935801	0.978964		57	0.745895	0.625634	0.6514	0.638768	0.679163
		38.6667	0.632452	0.839768	0.918622	0.924177	0.981195		58	0.76559	0.625034	0.647824	0.632452	0.700464
		39.3333	0.643602	0.842175	0.916384	0.944339	0.943035		59	0.744235	0.602863	0.655168	0.643602	0.703929
		40	0.655327	0.84391	0.922233	0.956773	0.942878		60	0.712741	0.609583	0.6599	0.655327	0.706136
		40.6667	0.643492	0.852752	0.928927	0.969456	0.923327		61	0.772678	0.657885	0.64977	0.643492	0.722638
		41.3333	0.658375	0.853817	0.912832	0.955215	0.979088		62	0.7524	0.632984	0.669733	0.658375	0.723664
		42	0.687484	0.850587	0.908613	0.946178	0.918066		63	0.810005	0.656865	0.695585	0.687484	0.71617
		42.6667	0.684189	0.856319	0.932763	0.959391	0.986063		64	0.780933	0.638024	0.67925	0.684189	0.726667
		43.3333	0.680536	0.865202	0.918295	0.969425	1.03208		65	0.790848	0.667635	0.691361	0.680536	0.743528
		44	0.714368	0.85477	0.929837	0.919534	0.97295		66	0.777748	0.673035	0.708537	0.714368	0.721816
		44.6667	0.687923	0.872604	0.932127	0.975813	1.0287		67	0.785599	0.664905	0.696338	0.687923	0.756694
		45.3333	0.725929	0.869536	0.928601	0.98083	1.01756		68	0.831898	0.681856	0.702543	0.725929	0.749816
		46	0.689159	0.854676	0.92201	0.963161	1.00153		69	0.813459	0.719927	0.712866	0.689159	0.719404
		46.6667	0.724309	0.857887	0.925186	0.934025	0.969339		70	0.854824	0.672615	0.734336	0.724309	0.725178
		47.3333	0.717554	0.871382	0.936038	0.931002	1.02077		71	0.87416	0.687526	0.729779	0.717554	0.751561
		48	0.764045	0.866995	0.960258	0.973008	1.01276		72	0.860342	0.735197	0.734687	0.764045	0.742219
		48.6667	0.734634	0.877449	0.958526	0.962787	0.97083		73	0.861598	0.701566	0.737842	0.734634	0.762597
		49.3333	0.722799	0.89579	0.944087	0.978337	1.02914		74	0.831674	0.707026	0.753055	0.722799	0.798783
		50	0.78821	0.8768	0.947051	0.966433	1.03153		75	0.915255	0.713266	0.7353	0.78821	0.760338
		50.6667	0.734799	0.88949	0.932735	1.01199	0.961801		76	0.909333	0.718877	0.75812	0.734799	0.785284
		51.3333	0.757976	0.885998	0.935988	0.975626	0.97138		77	0.848229	0.722207	0.765359	0.757976	0.777893
		52	0.752484	0.889884	0.929659	0.984788	0.94806		78	0.889369	0.735467	0.748743	0.752484	0.785284
		52.6667	0.782169	0.887983	0.941003	0.972853	0.907937		79	0.89399	0.724967	0.772352	0.782169	0.781126
		53.3333	0.780906	0.899018	0.952429	0.995539	0.931178		80	0.938001	0.760878	0.771248	0.780906	0.802864
		54	0.759624	0.899007	0.952597	0.928821	1.01755		81	0.901482	0.759108	0.774192	0.759624	0.80253
		54.6667	0.75004	0.912395	0.967209	0.964937	0.904325		82	0.92849	0.753048	0.798572	0.75004	0.829015
		55.3333	0.775825	0.903575	0.945047	0.984694	0.888857		83	0.90054	0.771708	0.785409	0.775825	0.811102
		56	0.762809	0.905447	0.946187	0.983791	0.939816		84	0.883806	0.795169	0.784358	0.762809	0.814592
		56.6667	0.772722	0.926701	0.946043	0.982295	0.948845		85	0.912832	0.798949	0.795873	0.772722	0.856861
		57.3333	0.802215	0.914725	0.954757	0.978119	0.961251		86	0.930733	0.786289	0.799168	0.802215	0.832685
		58	0.800266	0.938209	0.951861	0.994635	0.961532		87	0.948992	0.810379	0.807353	0.800266	0.879445
		58.6667	0.802051	0.924255	0.969162	0.956087	0.914375		88	0.92849	0.794779	0.820708	0.802051	0.851343
		59.3333	0.802023	0.92468	0.959644	0.997471	0.998829		89	0.915479	0.781728	0.796206	0.802023	0.852011
		60	0.778187	0.929758	0.958672	0.965623	0.933691		90	0.934501	0.799879	0.811296	0.778187	0.861994
		60.6667	0.82671	0.923357	0.962646	0.981672	0.983786		91	0.948947	0.81971	0.831435	0.82671	0.849034
		61.3333	0.811387	0.922893	0.934792	0.981048	0.925054		92	0.877121	0.853701	0.813628	0.811387	0.847956
		62	0.830912	0.927377	0.945429	0.995009	0.927567		93	0.958144	0.83072	0.835098	0.830912	0.856784
		62.6667	0.822646	0.928764	0.951141	0.98566	0.94539		94	0.965367	0.811849	0.843546	0.822646	0.859427
		63.3333	0.834949	0.931508	0.983176	0.998624	1.00711		95	0.93993	0.82037	0.843914	0.834949	0.864791
		64	0.830692	0.930872	0.958758	0.981609	0.942485		96	0.897982	0.854931	0.839725	0.830692	0.863405
		64.6667	0.849668	0.929552	0.95404	0.984164	0.932906		97	0.893631	0.814849	0.830383	0.849668	0.860659
		65.3333	0.837777	0.927011	0.981356	0.976467	0.926467		98	0.954107	0.84266	0.833959	0.837777	0.855475
		66	0.847855	0.932627	0.967491	0.976623	1.00506		99	0.939391	0.83558	0.835781	0.847855	0.866613
		66.6667	0.859389	0.931349	0.95404	0.97815	0.940287		100	0.961778	0.882921	0.866699	0.859389	0.86397
		67.3333	0.837777	0.945197	0.972355	0.988371	1.00561		101	0.944641	0.868431	0.880475	0.837777	0.891585
		68	0.827644	0.942258	0.9749	0.965872	0.967062		102	1.01023	0.859791	0.869853	0.827644	0.885631
		68.6667	0.855379	0.939125	0.990773	0.95509	0.985828		103	0.957875	0.869391	0.863106	0.855379	0.879292
		69.3333	0.882099	0.944599	0.967327	0.99208	0.973265		104	0.971065	0.866751	0.867645	0.882099	0.890173
		70	0.862629	0.942719	0.984999	0.970796	1.00255		105	0.953882	0.886551	0.857357	0.862629	0.886349
		70.6667	0.881632	0.944711	0.966437	0.981235	0.986613		106	0.986543	0.896062	0.89723	0.881632	0.890276
		71.3333	0.860679	0.937514	0.969086	1.01258	0.96447		107	0.89049	0.869661	0.884804	0.860679	0.875827
		72	0.875289	0.937887	0.961098	0.996567	1.00051		108	0.942487	0.860151	0.882017	0.875289	0.87652
		72.6667	0.896324	0.936268	0.961533	0.963192	0.914218		109	0.970931	0.85142	0.892288	0.896324	0.873235
		73.3333	0.875096	0.959106	0.994064	0.982825	0.932121		110	0.96963	0.862131	0.889308	0.875096	0.918866
		74	0.872295	0.951851	0.99127	0.974629	1.00561		111	0.967476	0.876921	0.906292	0.872295	0.904314
		74.6667	0.869082	0.948098	0.990546	0.988558	0.900007		112	0.961464	0.891562	0.906887	0.869082	0.896769
		75.3333	0.851178	0.941958	0.965072	1.00716	0.950023		113	0.985242	0.872331	0.897809	0.851178	0.88445
		76	0.885751	0.943296	0.9838	1.01053	0.936753		114	0.929746	0.900502	0.910638	0.885751	0.887093
		76.6667	0.888442	0.960033	0.989097	0.990864	0.972872		115	0.989325	0.897772	0.913022	0.888442	0.920534
		77.3333	0.906045	0.959432	0.977964	1.00719	0.975116		116	0.943474	0.869991	0.932354	0.906045	0.919302
		78	0.918018	0.947769	0.982268	0.965966	0.926703		117	0.966579	0.906292	0.926237	0.918018	0.895948
		78.6667	0.879957	0.956919	0.995368	0.967337	0.952379		118	0.965682	0.867561	0.933546	0.879957	0.91422
		79.3333	0.903436	0.968185	0.992222	1.00451	0.950069		119	0.98578	0.901252	0.912233	0.903436	0.936728
		80	0.926201	0.951848	0.974901	0.959204	0.919636		120	0.972321	0.900772	0.933931	0.926201	0.904032
		80.6667	0.910274	0.952077	0.988829	0.984071	0.96023		121	0.990985	0.916402	0.930619	0.910274	0.904468
		81.3333	0.910356	0.958542	0.996113	0.971544	0.952771		122	0.966489	0.920392	0.935561	0.910356	0.917377
		82	0.933231	0.955343	0.993774	0.996224	0.949787		123	0.970168	0.909232	0.929444	0.933231	0.910961
		82.6667	0.907939	0.962115	0.97455	0.939416	0.981745		124	0.959087	0.897442	0.943501	0.907939	0.924486
		83.3333	0.92156	0.96152	0.98827	1.00514	1.07801		125	0.959311	0.904132	0.923538	0.92156	0.92328
		84	0.911839	0.977067	0.985042	0.985411	0.906131		126	0.961509	0.897112	0.949828	0.911839	0.954359
		84.6667	0.922933	0.967887	0.984835	0.973008	1.01292		127	0.976224	0.916702	0.945709	0.922933	0.935984
		85.3333	0.94471	0.975734	1.00344	1.0066	0.968475		128	0.943833	0.914902	0.946445	0.94471	0.951664
		86	0.932352	0.970941	0.989449	0.999683	0.895452		129	0.92831	0.902062	0.960099	0.932352	0.942066
		86.6667	0.906457	0.971755	0.980965	1.01131	0.876765		130	0.981563	0.917422	0.938383	0.906457	0.943683
		87.3333	0.924773	0.971286	0.991746	1.0075	0.946019		131	0.950921	0.928373	0.943904	0.924773	0.942733
		88	0.94059	0.970521	1.01261	0.981672	0.983629		132	0.965951	0.918412	0.950056	0.94059	0.941193
		88.6667	0.928755	0.980343	0.982144	0.96366	0.945547		133	1.01108	0.918442	0.944886	0.928755	0.960826
		89.3333	0.929414	0.97986	0.998265	1.01554	0.975149		134	0.988024	0.943163	0.946077	0.929414	0.959851
		90	0.95347	0.977054	1.01074	0.965841	1.0265		135	0.939975	0.910642	0.940153	0.95347	0.954231
		90.6667	0.948389	0.970796	1.00129	0.978119	1.00569		136	0.968239	0.916402	0.934229	0.948389	0.941707
		91.3333	0.949955	0.966821	0.974281	0.966558	0.980096		137	0.95644	0.965844	0.965059	0.949955	0.933751
		92	0.934467	0.970007	0.991064	0.983011	1.03325		138	0.976494	0.980064	0.951108	0.934467	0.940115
		92.6667	0.913953	0.975182	1.0028	0.9717	0.933613		139	1.00328	0.948983	0.95265	0.913953	0.950458
		93.3333	0.936169	0.982833	0.984421	0.979802	0.978447		140	1.00812	0.966144	0.966549	0.936169	0.965754
		94	0.925926	0.985723	0.991581	0.982731	1.00381		141	0.979814	0.963024	0.965444	0.925926	0.971528
		94.6667	0.93551	0.976474	0.992636	0.988745	1.04833		142	1.00332	0.947423	0.94748	0.93551	0.953025
		95.3333	0.929112	0.987191	0.976226	0.987063	0.932435		143	0.943968	0.912112	0.945885	0.929112	0.974454
		96	0.940453	0.981663	0.982207	0.970952	1.00781		144	0.945942	0.961404	0.968845	0.940453	0.963393
		96.6667	0.936361	0.97616	0.972418	1.01249	0.976876		145	0.999464	0.948803	0.969493	0.936361	0.952383
		97.3333	0.921945	0.991547	0.997851	0.995165	0.941779		146	0.934232	0.924443	0.970667	0.921945	0.983154
		98	0.955474	0.988572	0.995161	1.00797	0.89294		147	0.970033	0.956754	0.949267	0.955474	0.9772
		98.6667	0.959126	0.976422	1.02057	1.00729	0.994386		148	0.951998	0.954413	0.953877	0.959126	0.952896
		99.3333	0.955255	0.976077	0.995596	1.00021	0.910371		149	0.98753	0.946343	0.968862	0.955255	0.952203
		100	0.965854	0.983624	0.990401	0.974909	0.922463		150	0.905744	0.921923	0.95598	0.965854	0.967294
		100.667	0.947428	0.987501	0.986594	0.995258	1.0543		151	1.00036	0.979284	0.981709	0.947428	0.975044
		101.333	0.927821	0.992866	0.998927	0.998966	1.00279		152	0.971962	0.972564	0.958732	0.927821	0.985772
		102	0.960033	0.984963	0.983324	1.01199	0.957875		153	0.954107	0.956574	0.97561	0.960033	0.969963
		102.667	0.943694	0.981936	0.978357	1.00875	1.0349		154	1.00247	0.931193	0.975452	0.943693	0.963906
		103.333	0.959538	0.986248	0.985952	1.02549	1.0371		155	0.99251	0.953123	0.968056	0.959538	0.972529
		104	0.958083	0.993423	1.00344	1.03337	0.979625		156	1.00924	0.954413	0.972227	0.958083	0.986875
		104.667	0.965772	0.988714	0.991912	1.02979	0.968239		157	1.00377	0.929813	0.970825	0.965772	0.977457
		105.333	0.93746	0.994233	0.971632	1.04449	0.881633		158	0.966579	0.942803	0.954543	0.93746	0.988492
		106	0.967118	0.974447	0.998079	1.04964	1.01857		159	0.940648	0.968484	0.968564	0.967118	0.948918
		106.667	0.956847	0.984444	0.990422	1.03511	1.07298		160	1.01535	0.949283	0.965287	0.956847	0.968911
		107.333	0.967337	0.979453	0.99603	1.0224	0.944291		161	0.943788	0.931073	0.961273	0.967337	0.958927
		108	0.975164	0.989642	1.00683	1.0683	0.963842		162	0.961464	0.904132	0.963481	0.975164	0.979305
		108.667	0.96212	0.974142	0.992388	1.00408	0.973265		163	0.94482	0.944273	0.973314	0.96212	0.948302
		109.333	0.938915	0.974566	0.981337	1.04038	0.997605		164	0.968508	0.945983	0.953141	0.938915	0.949149
		110	0.972088	0.99538	0.998782	1.07129	1.02886		165	0.952222	0.954893	0.965217	0.972088	0.990776
		110.667	0.944298	0.988964	0.978192	1.0482	1.06568		166	0.963887	0.943793	0.969598	0.944298	0.977944
		111.333	0.942073	0.985154	0.993361	1.03511	1.03569		167	0.968104	0.953183	0.966251	0.942073	0.970322
		112	0.981727	0.995972	0.994044	1.01835	1.02218		168	0.976763	0.970914	0.96427	0.981727	0.991957
		112.667	0.934082	0.993791	0.999693	1.0526	1.05139		169	0.97434	0.982644	0.952965	0.934082	0.987594
		113.333	0.958934	1.00279	0.998079	1.02894	0.948374		170	0.951146	0.965514	0.970352	0.958934	1.00558
		114	0.967832	1.00313	0.985311	1.00916	0.980017		171	1.01095	0.912952	0.95754	0.967832	1.00628
		114.667	0.941002	0.995152	0.975874	1.00065	0.961251		172	0.986005	0.964074	0.977012	0.941002	0.990314
		115.333	0.93746	0.990481	1.00048	1.01785	1.02901		173	1.00444	0.935513	0.96073	0.93746	0.980973
		116	0.96028	0.990174	1.00199	1.01542	0.965099		174	1.00346	0.978924	0.964147	0.96028	0.980357
		116.667	0.974312	0.997553	1.00598	1.03543	1.00687		175	0.993273	0.939323	0.974558	0.974312	0.995114
		117.333	0.962971	0.993049	0.978316	0.998312	1.05649		176	0.956843	0.969594	0.960625	0.962971	0.986106
		118	0.933313	0.988045	0.990194	0.987094	1.04998		177	0.986139	0.954983	0.964147	0.933313	0.976097
		118.667	0.966513	0.982039	0.987753	0.999091	0.96502		178	0.991478	0.952043	0.971141	0.966513	0.964086
		119.333	0.963877	0.996142	1.00224	1.01093	1.02045		179	1.01023	0.943733	0.969791	0.963877	0.992291
		120	0.953799	0.983105	1.00307	0.996567	0.989125		180	1.00557	0.943013	0.966058	0.953799	0.966216
		120.667	0.990377	0.99314	1.00536	1.02932	1.05076		181	1.02966	0.927503	0.973174	0.990377	0.986285
		121.333	0.972555	0.991947	1.01087	1.0028	1.03184		182	1.04101	0.960174	0.989982	0.972555	0.983898
		122	0.946687	0.985236	1.00106	0.989992	0.959367		183	1.03585	0.950663	0.977818	0.946687	0.970476
		122.667	0.975301	0.989984	1.01203	1.01305	1.02116		184	1.05702	0.961674	0.994504	0.975301	0.979972
		123.333	0.961845	0.984864	0.988022	0.98647	0.951515		185	1.06443	0.935423	0.987125	0.961845	0.969732
		124	0.974779	0.98983	1.00209	0.985162	1.01708		186	1.04352	0.926513	0.989369	0.974779	0.979664
		124.667	0.976564	0.986994	0.994809	1.03187	0.983943		187	1.02522	0.974634	0.994942	0.976564	0.973992
		125.333	0.96698	0.986943	1.01786	1.03197	0.998705		188	1.0913	0.917332	0.967407	0.96698	0.973889
		126	0.97272	0.988342	1.00354	1.00978	0.96345		189	0.998836	0.957384	0.974541	0.97272	0.976687
		126.667	0.971896	0.989574	0.995451	0.980425	1.01213		190	1.0511	0.954443	0.995152	0.971896	0.979151
		127.333	0.991338	0.983979	0.998555	1.00529	1.05909		191	1.09561	0.962064	0.980009	0.991338	0.967961
		128	1.00166	0.99984	1.00278	1.00146	1.02422		192	1.06236	0.929963	0.983865	1.00166	0.999682
		128.667	0.964152	0.995387	0.998741	1.00863	0.987084		193	1.04352	0.989934	0.985478	0.964152	0.990776
		129.333	0.941799	0.983684	1.02217	1.01424	1.00813		194	1.01938	0.982104	0.989666	0.941799	0.967371
		130	0.991832	0.992141	1.02134	0.986034	0.959995		195	1.06869	0.974694	0.980167	0.991832	0.984283
		130.667	0.964976	0.990152	0.992781	0.984663	1.0861		196	1.03464	0.958374	0.991524	0.964976	0.980305
		131.333	0.998505	0.979475	0.986759	0.966994	0.989675		197	1.00615	0.973014	0.986091	0.998505	0.958953
		132	0.997544	0.987021	0.994975	0.990677	1.07518		198	0.993901	0.990745	0.995924	0.997544	0.974043
		132.667	0.989828	0.974458	1.00162	1.01629	1.06843		199	1.01867	0.983994	0.981446	0.989828	0.948918
		133.333	0.97758	0.984685	1.0012	0.982357	0.98567		200	1.01517	1.00547	0.980465	0.97758	0.969373
		134	0.95682	0.989177	1.00118	0.998219	1.002		201	1.04397	1.02042	0.988632	0.95682	0.978355
		134.667	0.943803	0.990421	1.00985	1.00797	1.07785		202	0.990536	0.996385	1.00027	0.943803	0.980844
		135.333	0.968655	1.00087	1.00549	0.979366	0.999804		203	0.974385	1.01685	0.99049	0.968655	1.00173
		136	0.998011	0.99268	0.985849	1.01458	1.00012		204	0.991658	0.980064	0.994521	0.998011	0.985361
		136.667	0.950257	1.01131	0.97099	1.01367	0.991638		205	1.00871	1.0007	0.978011	0.950257	1.02263
		137.333	0.997105	1.0025	1.00311	0.990085	1.08759		206	0.988024	1.02108	0.986704	0.997105	1.00499
		138	0.990267	0.989883	0.994044	0.9717	0.996663		207	1.03518	1.02522	0.970422	0.990267	0.979767
		138.667	0.973214	0.985661	0.972335	0.976592	0.933927		208	0.996996	1.00709	0.987896	0.973214	0.971323
		139.333	0.999412	0.990666	0.986076	0.984009	0.915318		209	0.978557	1.03146	0.975049	0.999412	0.981332
		140	0.977003	0.98629	0.973577	0.978649	0.92105		210	1.01176	1.0473	0.978169	0.977003	0.972581
		140.667	0.971896	0.984455	1.00652	0.987966	1.05579		211	0.973488	1.03026	0.977836	0.971896	0.968911
		141.333	0.966047	0.981542	0.992243	0.987779	1.03938		212	0.971604	1.00971	0.975242	0.966047	0.963085
		142	0.978486	0.978154	0.98709	1.00685	0.980096		213	1.03885	0.977184	0.971596	0.978486	0.95631
		142.667	0.978047	0.983326	0.972046	0.972448	1.0868		214	1.03899	1.00833	0.980202	0.978047	0.966652
		143.333	0.96385	0.987098	0.983345	0.994822	1.03019		215	1.00705	0.986274	0.977187	0.96385	0.974197
		144	0.966678	0.980362	0.992491	0.971201	1.06764		216	0.964784	1.00229	0.983164	0.966678	0.960724
		144.667	0.993343	0.986662	1.00389	0.977215	1.11554		217	1.00059	0.990024	0.97894	0.993343	0.973325
		145.333	0.950476	0.987419	0.986449	0.96902	1.16485		218	0.995067	0.993655	0.986547	0.950476	0.974839
		146	0.974532	0.994477	0.982869	0.992983	1.1347		219	1.00539	0.971004	0.970895	0.974532	0.988954
		146.667	1.00089	0.98724	0.986925	0.986003	1.10604		220	1.01346	0.976434	0.979799	1.00089	0.97448
		147.333	0.993068	0.997313	0.993381	0.970578	1.06921		221	0.97286	0.980784	0.998588	0.993068	0.994626
		148	1.00046	0.991256	0.997686	0.969082	1.06843		222	0.970886	0.970164	0.993172	1.00046	0.982513
		148.667	0.978157	0.990307	0.988498	0.956929	0.98567		223	0.945448	0.979344	0.975277	0.978157	0.980613
		149.333	0.978679	0.995324	0.974964	0.995788	1.002		224	0.979544	1.00133	0.963306	0.978679	0.990648
		150	0.987439	0.990345	0.967328	1.00545	1.07785		225	1.01642	0.980004	0.974418	0.987439	0.98069
		150.667	0.989278	0.986572	0.9993	1.00669	0.999804		226	0.967566	0.952643	0.994294	0.989278	0.973145
		151.333	0.966294	0.982094	1.01335	0.965311	1.00012		227	0.990401	0.956814	0.96434	0.966294	0.964188
		152	0.98321	1.00449	0.988684	1.01056	0.991638		228	1.00444	0.972294	0.967811	0.98321	1.00897
		152.667	0.973653	0.978758	0.993961	0.981703	1.08759		229	0.963259	0.977514	0.96937	0.973653	0.957516
		153.333	0.936773	0.980516	1.0107	1.01255	0.996663		230	1.01395	0.983454	0.981674	0.936773	0.961032
		154	0.970852	1.00101	0.989015	0.989898	0.933927		231	1.01265	0.974694	0.979887	0.970852	1.00202
		154.667	0.98321	0.986239	1.00741	0.99825	0.915318		232	0.978692	0.992095	0.983182	0.98321	0.972478
		155.333	0.978184	1.00155	0.990319	0.980799	0.92105		233	0.952222	0.992335	1.01659	0.978184	1.0031
		156	0.98104	0.989627	0.963044	0.993856	1.05579		234	0.959266	0.990385	0.978221	0.98104	0.979253
		156.667	0.953524	0.993848	0.998679	0.979677	1.03938		235	0.969944	0.958284	0.964077	0.953524	0.987697
		157.333	0.991832	0.996671	0.99303	0.981266	0.980096		236	0.962227	0.988764	0.968862	0.991832	0.993343
		158	0.994826	1.00062	1.02192	0.97385	1.0868		237	0.975641	0.992305	0.976101	0.994826	1.00125
		158.667	0.971237	0.989447	0.995037	0.982108	1.03019		238	0.975372	0.966474	0.992909	0.971237	0.978894
		159.333	0.950449	0.995747	0.992347	0.983323	1.06764		239	1.00283	0.977964	1.011	0.950449	0.991495
		160	0.987768	0.995452	0.996382	0.982949	1.11554		240	0.953299	0.961284	0.993925	0.987768	0.990905

## Sheet: Source Data Figure 2A
Lane	Condition	Sample	CT-anaCyp	CT-rnpB	[CT-ananCyp40]-[CT-rnpB]	condition-control	2^(-DDCT)	AVG	SD
A01	normal conditon	1	25.2756	20.6656	4.60998	0	1
A02	normal conditon	2	25.1954	20.3971	4.79836	0	1
A01	normal conditon	3	25.9733	20.6603	5.31306	0	1
A02	normal conditon	4	25.7453	20.5517	5.19363	0	1
A03	1 h / 42°C	1	23.0096	20.6508	2.35883	-2.25115	4.76062	3.89772	0.73059
A04	1 h / 42°C	2	23.1718	20.4817	2.69011	-2.10825	4.31168
A03	1 h / 42°C	3	24.0094	20.5873	3.42215	-1.8909	3.70868
A04	1 h / 42°C	4	24.2793	20.5762	3.70311	-1.49052	2.8099
A05	24 h / 100 mM NaCl	1	23.6021	21.1358	2.46629	-2.14369	4.41891	4.47208	0.217743
A06	24 h / 100 mM NaCl	2	23.7789	21.1803	2.59862	-2.19975	4.59399
A05	24 h / 100 mM NaCl	3	23.5881	20.3269	3.26116	-2.0519	4.14651
A06	24 h / 100 mM NaCl	4	24.6729	21.7208	2.95212	-2.24151	4.72891
A07	24 h / 40 mM AsV	1	24.1301	20.8586	3.27149	-1.33849	2.52886	2.2954	0.392362
A08	24 h / 40 mM AsV	2	24.135	20.8096	3.32539	-1.47297	2.77593
A07	24 h / 40 mM AsV	3	25.0282	20.8078	4.22038	-1.09268	2.1327
A08	24 h / 40 mM AsV	4	25.0504	20.6592	4.39112	-0.802501	1.74412
A09	10 h / 30°C	1	25.6687	22.4659	3.2028	-1.40718	2.65219	3.27722	0.472845
A10	10 h / 30°C	2	25.4215	22.4152	3.00632	-1.79205	3.46306
A09	10 h / 30°C	3	25.482	22.1429	3.33908	-1.97398	3.92849
A10	10 h / 30°C	4	25.9951	22.4175	3.57767	-1.61596	3.06516
A11	0.5 h / UV-B	1	23.7375	20.7864	2.9511	-1.65888	3.15772	3.24996	0.483071
A12	0.5 h / UV-B	2	23.6894	20.9085	2.78087	-2.0175	4.04881
A11	0.5 h / UV-B	3	24.3842	20.536	3.84818	-1.46488	2.76041
A12	0.5 h / UV-B	4	24.7296	21.1367	3.59292	-1.60071	3.03292

## Sheet: Source Data Figure 2Ca
		WT_40µM growth														AFS-I-alr5059_40µM growth														WT_40µM growth + NACL														AFS-I-alr5059_40µM growth + NACL

## Sheet: Source Data Figure 2Cb
		Experiment 1				Experiment 2				Experiment 3
		WT	WT+100 mM NaCl	Alr5059	Alr5059+100 mM NaCl	WT	WT+100 mM NaCl	Alr5059	Alr5059+100 mM NaCl	WT	WT+100 mM NaCl	Alr5059	Alr5059+100 mM NaCl
	0h	0.0251	0.0212	0.0237	0.0233	0.0252	0.0258	0.0247	0.0247	0.0254	0.0265	0.0255	0.0265
	24h	0.0671	0.0578	0.0666	0.0368	0.0851	0.0524	0.0637	0.0375	0.083	0.042	0.0731	0.0395
	48h	0.2312	0.1204	0.2278	0.0568	0.2402	0.1135	0.195	0.0582	0.2822	0.0947	0.2309	0.0624
	72h	0.412	0.1582	0.4388	0.0677	0.4041	0.1664	0.397	0.0634	0.4031	0.1556	0.398	0.084
	96h	0.5977	0.1592	0.6012	0.0664	0.5534	0.1637	0.5462	0.0643	0.5812	0.1321	0.549	0.095
	120h	0.6738	0.1589	0.6775	0.0776	0.6438	0.1625	0.6517	0.0726	0.6785	0.1568	0.7027	0.1083
	144h	0.7465	0.2187	0.7339	0.0615	0.7742	0.191	0.7161	0.0679	0.784	0.168	0.7335	0.1012
	168h	0.8409	0.2586	0.7875	0.055	0.8437	0.2478	0.7827	0.0658	0.8329	0.2314	0.8426	0.115
	192h	0.9347	0.2866	0.9534	0.0522	0.9922	0.2552	0.8602	0.0573	0.8786	0.2161	0.9206	0.1266

## Sheet: Source Data Figure 3C
	day 2	5.95901	5.03017	4.06131	3.17263		day 2	5.95193	2.25732	4.78459	3.0014		day 2	6.29676	2.32787	4.92823	2.80934
	day 4	6.61544	2.66235	4.62277	2.26562		day 4	5.82578	2.37565	4.56449	2.74115		day 4	5.97354	2.45103	4.81382	2.22543
	day 6	5.5727	2.42838	3.51472	2.05597		day 6	4.75391	2.25323	4.233	1.82243		day 6	4.84473	1.92176	3.85072	1.77173

## Sheet: Source Data Figure 3DE
	Figure 3d							Figure 3e
	PC/OD	EXP 1	EXP 2	EXP 2	Avg.	Std. dev.		APC	1	2	3	Avg.	Std. dev.
	WT NL	0.050167	0.050472	0.0461509	0.04893	0.00196902		WT NL	0.0131053	0.0142033	0.0118569	0.0130552	0.000958578
	WT HL	0.0414838	0.035436	0.0379359	0.0382852	0.00248133		WT HL	0.00589892	0.00674365	0.00649718	0.00637992	0.000354686
	AFS-I-alr5059 NL	0.0817825	0.0679158	0.0522005	0.0672996	0.0120846		AFS-I-alr5059 NL	0.0179671	0.0150756	0.0114183	0.0148203	0.00267965
	AFS-I-alr5059 HL	0.0244876	0.0260727	0.0224957	0.024352	0.00146341		AFS-I-alr5059 HL	0.00406535	0.00438495	0.00328254	0.00391095	0.000463108

## Sheet: Source Data Figure 3F
		wild type 40 µE			wild type 120 µE			I-anacyp40 40 µE			I-anacyp40 120 µE
	Irradiance	100	1000		100	1000		100	1000		100	1000	µE*m-2*sec-1
	measurment 1	1.98083	3.87757		2.71514	5.58567		2.41854	5.09934		1.27399	3.27141
	measurment 2	2.5673	4.72644		3.15914	6.04766		2.52406	4.82183		1.57363	3.64775
	measurment 3	3.06815	4.89312		3.29883	6.20659		2.69226	4.49676		1.18566	3.45294
	mean	2.53876	4.49904		3.0577	5.94664		2.54496	4.80598		1.34443	3.45737
	SD	0.544218	0.54463		0.304776	0.322552		0.138051	0.301604		0.203349	0.188209

## Sheet: Source Data Figure 3G
		WT 40 µE							I-anaCyp40 40 µE							WT 120 µE							I-anaCyp40 120 µE
	F(II)max	EXP1	EXP2	EXP3	Mean	SD		F(II)max	EXP1	EXP2	EXP3	Mean	SD		F(II)max	EXP1	EXP2	EXP3	Mean	SD		F(II)max	EXP1	EXP2	EXP3	Mean	SD
	Measurement 1	0.29	0.29	0.39				Measurement 1	0.32	0.25	0.29				Measurement 1	0.35	0.34	0.35				Measurement 1	0.19	0.17	0.16
	Measurement 2	0.31	0.3	0.4				Measurement 2	0.32	0.26	0.3				Measurement 2	0.34	0.33	0.34				Measurement 2	0.19	0.17	0.16
	Measurement 3	0.32	0.3	0.4				Measurement 3	0.32	0.26	0.3				Measurement 3	0.34	0.33	0.34				Measurement 3	0.19	0.17	0.16
	Measurement 4	0.32	0.3	0.41				Measurement 4	0.32	0.27	0.3				Measurement 4	0.34	0.33	0.34				Measurement 4	0.19	0.17	0.16
	Measurement 5	0.32	0.3	0.41				Measurement 5	0.32	0.26	0.3				Measurement 5	0.34	0.33	0.34				Measurement 5	0.19	0.17	0.16
	Measurement 6	0.32	0.3	0.41				Measurement 6	0.32	0.27	0.3				Measurement 6	0.34	0.32	0.33				Measurement 6	0.19	0.17	0.16
	Measurement 7	0.32	0.3	0.4				Measurement 7	0.32	0.26	0.3				Measurement 7	0.34	0.32	0.33				Measurement 7	0.18	0.17	0.16
	Measurement 8	0.32	0.3	0.4				Measurement 8	0.32	0.26	0.3				Measurement 8	0.34	0.32	0.33				Measurement 8	0.18	0.17	0.16
	AVG	0.315	0.29875	0.4025	0.33875	0.0558038		AVG	0.32	0.26125	0.29875	0.293333	0.0297472		AVG	0.34125	0.3275	0.3375	0.335417	0.0071078		AVG	0.1875	0.17	0.16	0.1725	0.0139194

## Sheet: Source Data Figure 3HI
	Figure 3h							Figure 3i
		exc 590nm							exc 440nm
		Wild type		I-anacyp40					Wild type		I-anacyp40
	WL [nm]	NL	HL	NL	HL			WL [nm]	NL	HL	NL	HL
	620	0.275619	0.047156	0.130437	0.0433404			600	0.148141	0.145741	0.127249	0.213912
	620.5	0.271575	0.0475915	0.128143	0.0439269			600.5	0.147178	0.145195	0.127094	0.213862
	621	0.271049	0.0480139	0.129857	0.0449252			601	0.145628	0.144293	0.124826	0.211204
	621.5	0.268803	0.0484828	0.128419	0.0443916			601.5	0.143807	0.144377	0.124177	0.210827
	622	0.267602	0.0487611	0.127946	0.047176			602	0.144335	0.143911	0.124629	0.210535
	622.5	0.268702	0.0484431	0.130567	0.047542			602.5	0.143794	0.14316	0.124855	0.207704
	623	0.266105	0.0484072	0.128975	0.0476437			603	0.145546	0.142544	0.123374	0.209818
	623.5	0.265621	0.0497114	0.131253	0.0501143			603.5	0.141992	0.141075	0.124128	0.205855
	624	0.271254	0.0498924	0.132582	0.0516782			604	0.142819	0.139295	0.122521	0.204935
	624.5	0.270971	0.0516928	0.134572	0.0535776			604.5	0.141575	0.137879	0.121258	0.203221
	625	0.275024	0.0520219	0.136611	0.0557883			605	0.142496	0.135222	0.121358	0.202186
	625.5	0.278334	0.0552591	0.140852	0.0594037			605.5	0.141074	0.1358	0.121189	0.197621
	626	0.28442	0.0560276	0.144733	0.0617753			606	0.142595	0.133286	0.119779	0.197528
	626.5	0.289674	0.0590877	0.148596	0.0657392			606.5	0.141245	0.133406	0.119729	0.197175
	627	0.299118	0.0613592	0.153507	0.0680617			607	0.140291	0.131843	0.118778	0.196578
	627.5	0.309085	0.0646383	0.162294	0.0735863			607.5	0.141242	0.13205	0.119719	0.1934
	628	0.314746	0.0688187	0.166505	0.0795598			608	0.139487	0.130954	0.119935	0.192742
	628.5	0.327431	0.0710352	0.172949	0.0841926			608.5	0.140787	0.131535	0.118551	0.191015
	629	0.337596	0.0782299	0.179018	0.0905919			609	0.140475	0.12824	0.116464	0.186277
	629.5	0.346937	0.0819659	0.189053	0.0983186			609.5	0.141038	0.126021	0.116881	0.18591
	630	0.358902	0.0886156	0.19777	0.105772			610	0.142121	0.12712	0.11755	0.184689
	630.5	0.371601	0.0959056	0.206228	0.114432			610.5	0.142059	0.126053	0.116577	0.183479
	631	0.382296	0.105644	0.21537	0.123364			611	0.144359	0.124832	0.11706	0.180696
	631.5	0.395152	0.113628	0.22513	0.133323			611.5	0.143909	0.122693	0.116133	0.180468
	632	0.409424	0.126254	0.236642	0.146311			612	0.142483	0.121007	0.118102	0.177865
	632.5	0.420786	0.138361	0.249504	0.160821			612.5	0.144706	0.121098	0.114219	0.179196
	633	0.437164	0.152358	0.263866	0.177663			613	0.146302	0.119307	0.116037	0.171937
	633.5	0.451704	0.169659	0.279648	0.1944			613.5	0.146311	0.119417	0.116493	0.171858
	634	0.467426	0.192966	0.296232	0.215825			614	0.147669	0.117136	0.116444	0.169937
	634.5	0.483131	0.215235	0.317254	0.239457			614.5	0.147779	0.118731	0.115228	0.171098
	635	0.50544	0.24476	0.336138	0.266791			615	0.146774	0.116003	0.115048	0.169585
	635.5	0.524841	0.272718	0.360367	0.295971			615.5	0.148265	0.113385	0.114003	0.166225
	636	0.547523	0.309301	0.388534	0.329698			616	0.149302	0.116166	0.113873	0.165074
	636.5	0.572124	0.348244	0.419331	0.365328			616.5	0.149284	0.112668	0.115077	0.161659
	637	0.599306	0.387199	0.451005	0.408934			617	0.147068	0.112329	0.114017	0.1613
	637.5	0.633738	0.431913	0.487609	0.448234			617.5	0.149126	0.110844	0.113292	0.161517
	638	0.666898	0.476119	0.527865	0.494639			618	0.147522	0.110219	0.111946	0.160626
	638.5	0.698619	0.521174	0.56561	0.538901			618.5	0.148088	0.108733	0.112285	0.159083
	639	0.73115	0.571715	0.603594	0.583769			619	0.146536	0.108244	0.11147	0.155879
	639.5	0.766636	0.61885	0.646487	0.628618			619.5	0.144188	0.106353	0.10865	0.154176
	640	0.799871	0.666013	0.688939	0.672586			620	0.142868	0.106322	0.107838	0.154535
	640.5	0.833918	0.708992	0.730646	0.723957			620.5	0.141528	0.104349	0.107177	0.152872
	641	0.868108	0.755504	0.768	0.76444			621	0.141507	0.103751	0.10691	0.151486
	641.5	0.8969	0.800929	0.806287	0.809138			621.5	0.140653	0.104493	0.107288	0.150337
	642	0.922398	0.840533	0.845298	0.842481			622	0.140218	0.10279	0.106821	0.149353
	642.5	0.946705	0.876141	0.878813	0.880469			622.5	0.139086	0.101327	0.105012	0.148321
	643	0.966155	0.913781	0.910965	0.913131			623	0.1389	0.100265	0.104108	0.148667
	643.5	0.979475	0.935766	0.930683	0.944041			623.5	0.136382	0.0994592	0.104392	0.146455
	644	0.994554	0.96518	0.952175	0.962606			624	0.137565	0.0981754	0.103338	0.147323
	644.5	0.998257	0.982135	0.966221	0.980211			624.5	0.137781	0.0988087	0.103769	0.148662
	645	0.994841	0.994781	0.973058	0.991652			625	0.137261	0.0982555	0.103501	0.146624
	645.5	0.989809	0.999226	0.972746	1			625.5	0.136995	0.0968233	0.104103	0.147479
	646	0.979045	0.998669	0.971422	0.991495			626	0.139165	0.0971877	0.104046	0.147128
	646.5	0.962918	0.991398	0.95329	0.989307			626.5	0.138534	0.0975758	0.104569	0.147571
	647	0.944979	0.978406	0.93813	0.97301			627	0.140359	0.0960288	0.104062	0.151113
	647.5	0.920248	0.961868	0.916954	0.958205			627.5	0.143661	0.09783	0.105585	0.152072
	648	0.896445	0.936985	0.891206	0.936531			628	0.143077	0.0990214	0.106921	0.153003
	648.5	0.867728	0.9148	0.861615	0.906088			628.5	0.145066	0.0982254	0.108452	0.154596
	649	0.842298	0.886509	0.835377	0.878531			629	0.1457	0.0980973	0.10829	0.154165
	649.5	0.809612	0.858012	0.802284	0.851446			629.5	0.148036	0.0994261	0.110684	0.15929
	650	0.785331	0.826909	0.780311	0.820057			630	0.150624	0.100977	0.1127	0.161425
	650.5	0.759325	0.795902	0.744338	0.785574			630.5	0.152282	0.103	0.11538	0.163434
	651	0.739705	0.769293	0.720167	0.762854			631	0.155123	0.104535	0.117155	0.17203
	651.5	0.717739	0.748251	0.704488	0.735364			631.5	0.158176	0.104993	0.119618	0.176193
	652	0.705549	0.723055	0.683383	0.709565			632	0.161556	0.109507	0.121083	0.18139
	652.5	0.686244	0.703535	0.667498	0.68234			632.5	0.164834	0.113231	0.125072	0.187707
	653	0.677332	0.687666	0.655507	0.662091			633	0.168939	0.117578	0.129855	0.193646
	653.5	0.669692	0.673722	0.652466	0.648257			633.5	0.171169	0.122743	0.132394	0.205225
	654	0.667358	0.667588	0.654606	0.625742			634	0.175948	0.129228	0.136775	0.217243
	654.5	0.662292	0.660054	0.658103	0.606525			634.5	0.181445	0.137119	0.141952	0.2278
	655	0.668864	0.661507	0.661233	0.597674			635	0.186562	0.1458	0.150067	0.244608
	655.5	0.674358	0.664511	0.672783	0.585686			635.5	0.191155	0.154286	0.154153	0.25536
	656	0.68977	0.666379	0.69162	0.57653			636	0.197076	0.165222	0.164409	0.275498
	656.5	0.700082	0.680938	0.712048	0.571104			636.5	0.20395	0.176892	0.169945	0.289901
	657	0.723821	0.689049	0.738521	0.567238			637	0.212075	0.189759	0.181343	0.311595
	657.5	0.746092	0.706373	0.765606	0.563226			637.5	0.218713	0.204971	0.190521	0.334329
	658	0.770542	0.725213	0.796188	0.560203			638	0.230195	0.216866	0.200568	0.35454
	658.5	0.799697	0.748046	0.832124	0.556772			638.5	0.236669	0.234229	0.211064	0.382185
	659	0.821419	0.764764	0.866814	0.559382			639	0.246982	0.250587	0.223158	0.404694
	659.5	0.850018	0.789456	0.897041	0.556701			639.5	0.255448	0.265835	0.233875	0.431092
	660	0.873465	0.804283	0.923001	0.557624			640	0.262095	0.282522	0.247792	0.453743
	660.5	0.897701	0.822075	0.947968	0.555016			640.5	0.273911	0.294211	0.258322	0.474552
	661	0.912385	0.841893	0.973621	0.551939			641	0.279103	0.309739	0.269626	0.50162
	661.5	0.922966	0.851104	0.988354	0.553255			641.5	0.290444	0.325094	0.281241	0.52172
	662	0.928851	0.858408	0.998723	0.542281			642	0.296026	0.342177	0.292358	0.546397
	662.5	0.930136	0.859329	0.997547	0.540033			642.5	0.304855	0.353163	0.302975	0.566594
	663	0.924903	0.85808	0.986674	0.530813			643	0.309572	0.363924	0.309584	0.583852
	663.5	0.912486	0.841378	0.972619	0.52097			643.5	0.314309	0.374403	0.317738	0.598842
	664	0.885522	0.832408	0.95284	0.505579			644	0.319917	0.381862	0.323966	0.611638
	664.5	0.868021	0.811428	0.927855	0.495307			644.5	0.320425	0.390059	0.328451	0.619937
	665	0.835588	0.785744	0.890294	0.476489			645	0.322248	0.392171	0.330972	0.629624
	665.5	0.805562	0.757058	0.857457	0.462727			645.5	0.321092	0.396769	0.331465	0.63296
	666	0.767893	0.724882	0.812223	0.44441			646	0.320702	0.397111	0.331161	0.628408
	666.5	0.729655	0.69291	0.770849	0.423653			646.5	0.314755	0.396919	0.326952	0.62638
	667	0.692709	0.663108	0.730285	0.406907			647	0.310099	0.392447	0.322784	0.622033
	667.5	0.655319	0.624011	0.68591	0.387342			647.5	0.305918	0.390973	0.31931	0.613555
	668	0.618582	0.591255	0.641929	0.369715			648	0.299446	0.380093	0.311815	0.602846
	668.5	0.583966	0.559048	0.60678	0.353138			648.5	0.294788	0.373872	0.3069	0.588503
	669	0.54707	0.526503	0.568949	0.333432			649	0.286633	0.364568	0.29873	0.575705
	669.5	0.516235	0.497677	0.534874	0.319988			649.5	0.281532	0.357567	0.290902	0.561719
	670	0.486279	0.465307	0.497297	0.303907			650	0.273645	0.349544	0.284732	0.543877
	670.5	0.458801	0.440688	0.471203	0.291067			650.5	0.270298	0.337571	0.275955	0.530559
	671	0.433352	0.417687	0.444723	0.279334			651	0.263744	0.331439	0.272771	0.511496
	671.5	0.410742	0.39802	0.416531	0.267747			651.5	0.257858	0.324022	0.266268	0.501365
	672	0.391896	0.377327	0.398336	0.256094			652	0.255339	0.31513	0.260587	0.488936
	672.5	0.375335	0.361223	0.377924	0.248248			652.5	0.252795	0.31268	0.257264	0.471221
	673	0.359364	0.343807	0.35792	0.239483			653	0.249955	0.306897	0.257639	0.462184
	673.5	0.340628	0.328993	0.345263	0.231758			653.5	0.248967	0.302261	0.257867	0.451961
	674	0.329123	0.317568	0.332953	0.22799			654	0.252573	0.303897	0.258311	0.444445
	674.5	0.32167	0.308859	0.323316	0.218602			654.5	0.25517	0.301863	0.26158	0.440332
	675	0.316165	0.298714	0.31082	0.214074			655	0.258512	0.303465	0.266628	0.433088
	675.5	0.304658	0.29391	0.30856	0.212288			655.5	0.26363	0.309556	0.272903	0.426932
	676	0.301951	0.290351	0.305169	0.208927			656	0.268487	0.312419	0.281575	0.428873
	676.5	0.301628	0.288853	0.302451	0.208899			656.5	0.279982	0.319302	0.292382	0.424093
	677	0.299627	0.287602	0.300427	0.207824			657	0.28843	0.328044	0.303791	0.425119
	677.5	0.30502	0.292157	0.305861	0.208783			657.5	0.298621	0.336706	0.316837	0.428167
	678	0.307092	0.29084	0.313422	0.211125			658	0.306745	0.348782	0.325383	0.428342
	678.5	0.314007	0.29827	0.319261	0.21632			658.5	0.320125	0.356824	0.340917	0.431318
	679	0.322802	0.306687	0.329936	0.220236			659	0.33238	0.371586	0.356342	0.435591
	679.5	0.329622	0.313539	0.343134	0.223555			659.5	0.342493	0.380051	0.367875	0.434437
	680	0.340432	0.325469	0.35427	0.230013			660	0.352555	0.394272	0.380295	0.438962
	680.5	0.350911	0.332371	0.36628	0.237517			660.5	0.36331	0.402053	0.391356	0.441343
	681	0.363944	0.343576	0.381712	0.244716			661	0.37211	0.411304	0.401534	0.445953
	681.5	0.373953	0.354035	0.395635	0.252227			661.5	0.376299	0.421843	0.409575	0.444947
	682	0.391097	0.365057	0.411389	0.25977			662	0.380879	0.426617	0.414343	0.453214
	682.5	0.40004	0.37614	0.422981	0.26991			662.5	0.385745	0.432582	0.415903	0.448288
	683	0.410368	0.383378	0.437935	0.278237			663	0.384545	0.433969	0.418844	0.455872
	683.5	0.417818	0.395053	0.447551	0.283966			663.5	0.385017	0.431657	0.414361	0.450641
	684	0.423001	0.401378	0.456566	0.291423			664	0.379677	0.430717	0.41082	0.448251
	684.5	0.429378	0.405351	0.461254	0.296913			664.5	0.372046	0.425891	0.403482	0.445643
	685	0.430917	0.409752	0.466314	0.29906			665	0.366914	0.418117	0.395472	0.437013
	685.5	0.432439	0.408282	0.463019	0.302587			665.5	0.358073	0.410259	0.382455	0.4385
	686	0.429343	0.405678	0.461498	0.302191			666	0.347781	0.403762	0.369541	0.432373
	686.5	0.42507	0.402164	0.455633	0.304698			666.5	0.332765	0.393482	0.357672	0.425479
	687	0.417211	0.395275	0.447668	0.30121			667	0.322576	0.384146	0.345844	0.420059
	687.5	0.406085	0.389739	0.436627	0.294837			667.5	0.314261	0.37106	0.330693	0.417606
	688	0.396618	0.377433	0.425527	0.289916			668	0.302249	0.360711	0.316838	0.413228
	688.5	0.384069	0.365841	0.41129	0.284308			668.5	0.293177	0.351206	0.304647	0.411874
	689	0.37091	0.35657	0.395864	0.279443			669	0.282434	0.339318	0.29423	0.404399
	689.5	0.359882	0.34263	0.377119	0.271784			669.5	0.273599	0.331487	0.281235	0.403988
	690	0.340463	0.33049	0.363893	0.263038			670	0.262788	0.324393	0.270451	0.397978
	690.5	0.326645	0.317501	0.345855	0.255782			670.5	0.254703	0.316512	0.258157	0.402633
	691	0.312306	0.305688	0.332241	0.247071			671	0.24805	0.312118	0.251294	0.397964
	691.5	0.298347	0.293089	0.315931	0.242124			671.5	0.243178	0.305897	0.243778	0.399147
	692	0.284464	0.28208	0.303085	0.232641			672	0.236736	0.304651	0.237263	0.401213
	692.5	0.27171	0.274307	0.289727	0.221389			672.5	0.233737	0.299547	0.230698	0.404345
	693	0.261947	0.262915	0.273761	0.218135			673	0.228954	0.299953	0.22705	0.404573
	693.5	0.247362	0.250956	0.260862	0.209758			673.5	0.225141	0.301319	0.225869	0.408419
	694	0.239433	0.242815	0.249108	0.200525			674	0.225124	0.302158	0.222151	0.413043
	694.5	0.22855	0.233964	0.239707	0.194279			674.5	0.222235	0.306059	0.220092	0.417618
	695	0.22089	0.228629	0.227792	0.18912			675	0.229255	0.311233	0.220962	0.421178
	695.5	0.212486	0.21944	0.216956	0.181507			675.5	0.226858	0.321307	0.225119	0.434061
	696	0.204369	0.209201	0.211504	0.174077			676	0.230302	0.331456	0.225672	0.445526
	696.5	0.197104	0.202746	0.204058	0.170289			676.5	0.232786	0.343119	0.232467	0.455461
	697	0.192759	0.197123	0.197202	0.163033			677	0.237352	0.361173	0.23739	0.471235
	697.5	0.184901	0.189425	0.188609	0.159401			677.5	0.244772	0.379123	0.242797	0.487114
	698	0.179677	0.181829	0.183839	0.154244			678	0.251134	0.400863	0.25315	0.496537
	698.5	0.173311	0.179468	0.1778	0.151108			678.5	0.260639	0.425102	0.262084	0.521082
	699	0.168687	0.172446	0.172913	0.146492			679	0.272289	0.452637	0.278979	0.549306
	699.5	0.16469	0.167188	0.167247	0.141458			679.5	0.285205	0.489646	0.291625	0.576189
	700	0.160859	0.162266	0.161964	0.13644			680	0.296069	0.52932	0.31071	0.606867
	700.5	0.154602	0.156878	0.158168	0.132216			680.5	0.309262	0.569076	0.328842	0.643994
	701	0.150948	0.151028	0.154234	0.129532			681	0.32891	0.614309	0.348463	0.683837
	701.5	0.145428	0.149144	0.147781	0.125804			681.5	0.34628	0.661832	0.367849	0.724041
	702	0.14387	0.144889	0.145091	0.123528			682	0.363117	0.715064	0.387354	0.764597
	702.5	0.14059	0.141744	0.141985	0.120624			682.5	0.376134	0.761203	0.411338	0.800652
	703	0.139093	0.136393	0.137667	0.117514			683	0.390665	0.80762	0.43009	0.837206
	703.5	0.135163	0.133566	0.134536	0.11487			683.5	0.406145	0.847005	0.446552	0.879064
	704	0.131143	0.131793	0.133143	0.11367			684	0.417901	0.892212	0.462725	0.915057
	704.5	0.130197	0.12777	0.131826	0.110584			684.5	0.426004	0.921879	0.47325	0.938573
	705	0.125725	0.126185	0.126589	0.106879			685	0.433608	0.944401	0.485335	0.960987
	705.5	0.122267	0.123405	0.123688	0.10468			685.5	0.435936	0.967865	0.486853	0.979041
	706	0.122267	0.121248	0.12224	0.104001			686	0.433941	0.973176	0.489651	0.996483
	706.5	0.119941	0.11866	0.120238	0.102313			686.5	0.43314	0.98132	0.490493	0.999041
	707	0.116762	0.115943	0.117012	0.10023			687	0.426807	0.977956	0.483265	0.995976
	707.5	0.116315	0.114697	0.114878	0.098451			687.5	0.423945	0.974412	0.477228	0.994169
	708	0.112654	0.112379	0.1109	0.0962066			688	0.41367	0.96565	0.468706	0.984174
	708.5	0.110925	0.109466	0.110218	0.0946575			688.5	0.405962	0.953729	0.46114	0.977628
	709	0.10963	0.110062	0.110876	0.0944691			689	0.397235	0.939999	0.453552	0.972341
	709.5	0.105604	0.106936	0.107047	0.0930809			689.5	0.392368	0.933593	0.443735	0.959686
	710	0.106663	0.105037	0.105769	0.0912339			690	0.386864	0.927734	0.437524	0.952311
	710.5	0.105374	0.103824	0.102715	0.0892181			690.5	0.382863	0.920995	0.432816	0.94165
	711	0.103233	0.105383	0.104395	0.0891203			691	0.374156	0.912105	0.430266	0.938745
	711.5	0.101867	0.103221	0.100981	0.0873396			691.5	0.37319	0.910492	0.426338	0.928883
	712	0.0988952	0.10039	0.0993011	0.0866718			692	0.371741	0.909124	0.423473	0.922248
	712.5	0.100565	0.0995031	0.0991925	0.0873571			692.5	0.368846	0.903661	0.421731	0.922384
	713	0.0973682	0.101146	0.0982717	0.0863612			693	0.369028	0.897509	0.421225	0.912803
	713.5	0.0979613	0.0989018	0.0983309	0.0841333			693.5	0.366364	0.889149	0.419107	0.90442
	714	0.0970754	0.0968639	0.0961065	0.0841337			694	0.366082	0.881032	0.416243	0.886162
	714.5	0.0976729	0.0966165	0.0973983	0.0833176			694.5	0.360233	0.870728	0.413349	0.874453
	715	0.095789	0.0980115	0.0962596	0.0831636			695	0.358452	0.855289	0.410063	0.860606
	715.5	0.0929887	0.0969335	0.0936211	0.0826734			695.5	0.351847	0.842557	0.407165	0.844194
	716	0.093718	0.0952098	0.0941636	0.0827422			696	0.345084	0.817702	0.396336	0.815013
	716.5	0.0934925	0.0948626	0.0934696	0.0814269			696.5	0.338215	0.789868	0.388771	0.791519
	717	0.0928993	0.0935647	0.0926791	0.080579			697	0.329175	0.768387	0.380123	0.769123
	717.5	0.0935444	0.0929152	0.0926674	0.0792138			697.5	0.320733	0.742526	0.369395	0.739601
	718	0.0914795	0.0936115	0.0917655	0.0790868			698	0.310369	0.71288	0.360489	0.713449
	718.5	0.0919157	0.0914464	0.0921827	0.0778101			698.5	0.301086	0.681881	0.345736	0.679993
	719	0.0903461	0.0928091	0.0913009	0.0775204			699	0.292434	0.654969	0.335023	0.650813
	719.5	0.0892962	0.0912804	0.0915676	0.0762749			699.5	0.282687	0.620819	0.321605	0.622239
	720	0.0909974	0.0905749	0.0912182	0.0763922			700	0.269618	0.59094	0.30823	0.594156
	720.5	0.0890339	0.0922533	0.0908277	0.0765456			700.5	0.262029	0.56452	0.295138	0.565746
	721	0.0897137	0.0894931	0.0918479	0.0756777			701	0.252232	0.537034	0.284913	0.537651
	721.5	0.0891103	0.0902395	0.0904634	0.0739507			701.5	0.244439	0.512879	0.273534	0.518402
	722	0.0887264	0.0892673	0.0897988	0.073307			702	0.238185	0.49021	0.26463	0.498333
	722.5	0.0881843	0.087547	0.0885923	0.072128			702.5	0.232209	0.472696	0.255359	0.47846
	723	0.0868656	0.0877035	0.0865081	0.0709798			703	0.225906	0.450975	0.250706	0.460625
	723.5	0.0865249	0.0862854	0.0876616	0.0685404			703.5	0.221795	0.43746	0.242384	0.450872
	724	0.0826944	0.085143	0.0851565	0.06824			704	0.218345	0.429073	0.239882	0.434108
	724.5	0.0836311	0.0840955	0.08612	0.0677937			704.5	0.220503	0.417273	0.237233	0.424993
	725	0.0832297	0.0830499	0.0837595	0.0663773			705	0.218906	0.412216	0.235877	0.420815
	725.5	0.0828435	0.0801784	0.0806031	0.066202			705.5	0.222842	0.404339	0.235378	0.415634
	726	0.0809544	0.0794553	0.0827583	0.0645111			706	0.22418	0.404753	0.237151	0.415447
	726.5	0.0778946	0.0787766	0.0802548	0.0630226			706.5	0.227008	0.403897	0.241251	0.412134
	727	0.0790606	0.0786898	0.0789709	0.0619823			707	0.234509	0.407528	0.243908	0.412607
	727.5	0.0761786	0.0756877	0.0776383	0.0607177			707.5	0.24247	0.417016	0.25264	0.41978
	728	0.0762917	0.0746505	0.0765056	0.0592495			708	0.249827	0.418343	0.261848	0.425566
	728.5	0.0726023	0.0740515	0.0745872	0.0582977			708.5	0.260784	0.428264	0.272708	0.4322
	729	0.0742214	0.0715492	0.0730012	0.0570135			709	0.274769	0.438563	0.278194	0.44345
	729.5	0.0716684	0.071212	0.0719409	0.0562037			709.5	0.284681	0.444344	0.291969	0.449224
	730	0.0710014	0.0705348	0.0716974	0.0553347			710	0.29486	0.462332	0.303449	0.464455
	730.5	0.0700116	0.0678273	0.0713703	0.0544153			710.5	0.311229	0.474367	0.31715	0.473355
	731	0.0692187	0.0672782	0.0687544	0.0528236			711	0.32718	0.481655	0.330884	0.48895
	731.5	0.0664576	0.0648546	0.0674158	0.0504441			711.5	0.343123	0.497273	0.344773	0.499184
	732	0.0654036	0.0645552	0.0646635	0.0513311			712	0.359809	0.511209	0.359295	0.515043
	732.5	0.0645385	0.0628923	0.0641929	0.049331			712.5	0.372731	0.525767	0.376781	0.520324
	733	0.0640144	0.0608706	0.0640398	0.0483656			713	0.393248	0.539702	0.394007	0.538998
	733.5	0.0616862	0.0599023	0.0619674	0.0478021			713.5	0.406707	0.549726	0.411377	0.553625
	734	0.0607009	0.0597485	0.061748	0.0478478			714	0.427685	0.566833	0.42584	0.563992
	734.5	0.0603493	0.0589471	0.0604324	0.0461299			714.5	0.442651	0.583925	0.446555	0.581549
	735	0.0582634	0.0567491	0.0595213	0.0450094			715	0.464212	0.594066	0.462687	0.590987
	735.5	0.059695	0.0568706	0.0587255	0.0437727			715.5	0.482928	0.612165	0.479213	0.607313
	736	0.0573472	0.0556163	0.0575849	0.0443179			716	0.504426	0.623253	0.501584	0.6213
	736.5	0.0560813	0.0540708	0.0563077	0.0425143			716.5	0.523765	0.639484	0.519501	0.634742
	737	0.0559238	0.0526541	0.0562513	0.0414107			717	0.547519	0.65864	0.540925	0.650366
	737.5	0.0563814	0.0512295	0.0540653	0.0408826			717.5	0.5681	0.673352	0.564438	0.665453
	738	0.0541613	0.0509068	0.0532942	0.0408789			718	0.588857	0.685684	0.586666	0.673792
	738.5	0.0533045	0.049362	0.0512608	0.0387151			718.5	0.607346	0.704081	0.608871	0.690065
	739	0.0521952	0.0492346	0.0519148	0.039001			719	0.633483	0.716645	0.630511	0.707401
	739.5	0.0512216	0.0491641	0.0504407	0.0385843			719.5	0.659244	0.729915	0.654332	0.719109
	740	0.0502766	0.048158	0.0508341	0.0377904			720	0.682251	0.750324	0.676368	0.740071
	740.5	0.0489724	0.0463519	0.0494951	0.0367038			720.5	0.700442	0.762955	0.701446	0.749878
	741	0.0494141	0.0473016	0.049148	0.0362697			721	0.728396	0.777356	0.721733	0.765937
	741.5	0.0492168	0.0457256	0.0484594	0.0355957			721.5	0.752244	0.786754	0.746811	0.77585
	742	0.0479423	0.0451425	0.0477211	0.035444			722	0.77722	0.803595	0.76868	0.794568
	742.5	0.0464613	0.0439654	0.0459259	0.0335549			722.5	0.800612	0.815855	0.790703	0.802065
	743	0.0454514	0.0445588	0.0466549	0.0334761			723	0.821315	0.826091	0.81482	0.815629
	743.5	0.04541	0.0423509	0.0448567	0.0332977			723.5	0.840642	0.837311	0.831519	0.828692
	744	0.0457073	0.0429129	0.0426752	0.0321249			724	0.859516	0.84626	0.857002	0.837441
	744.5	0.0422745	0.0404358	0.0424747	0.0319108			724.5	0.881854	0.85904	0.873509	0.848157
	745	0.0423093	0.0402293	0.0422377	0.0311769			725	0.900579	0.869101	0.892895	0.856366
	745.5	0.0424179	0.038681	0.0403031	0.0313375			725.5	0.919175	0.870151	0.907676	0.862971
	746	0.0413069	0.0384671	0.0406942	0.0298623			726	0.93301	0.882881	0.926463	0.863784
	746.5	0.0394382	0.0388842	0.0405629	0.0311835			726.5	0.945804	0.882593	0.9408	0.873233
	747	0.0389326	0.0376772	0.0396299	0.0299555			727	0.963316	0.8889	0.95434	0.885755
	747.5	0.0383096	0.0367314	0.038658	0.0295145			727.5	0.970871	0.893523	0.970341	0.883941
	748	0.0379794	0.035651	0.0377879	0.027012			728	0.982032	0.894214	0.974436	0.888802
	748.5	0.0371234	0.0348692	0.0366595	0.028536			728.5	0.985269	0.891618	0.983783	0.887516
	749	0.0364305	0.0347608	0.0351095	0.0275245			729	0.989827	0.887531	0.989989	0.888833
	749.5	0.0360827	0.0334061	0.0339767	0.0281742			729.5	0.994679	0.889497	0.992978	0.88255
	750	0.0345028	0.0314343	0.0333584	0.0262269			730	0.999663	0.889393	0.992475	0.881805
	750.5	0.0340843	0.0320115	0.0326851	0.0253538			730.5	0.993647	0.876139	0.996781	0.881231
	751	0.0330186	0.0322582	0.0312958	0.0252029			731	0.992003	0.87783	0.996192	0.878267
	751.5	0.0326929	0.030245	0.0309179	0.025983			731.5	0.992198	0.865661	0.993498	0.863181
	752	0.0318854	0.029447	0.0304174	0.0245882			732	0.987456	0.861492	0.988538	0.861559
	752.5	0.0300683	0.0282734	0.0296748	0.0241689			732.5	0.975685	0.854648	0.984455	0.853176
	753	0.0305591	0.0284817	0.0281374	0.0242467			733	0.966845	0.840247	0.974893	0.842874
	753.5	0.029204	0.0272522	0.02803	0.0226914			733.5	0.961685	0.834313	0.962615	0.834125
	754	0.0290999	0.027145	0.0271731	0.0228154			734	0.946311	0.82042	0.951854	0.822792
	754.5	0.0271107	0.0271603	0.0262252	0.0225463			734.5	0.939076	0.801831	0.937668	0.809555
	755	0.0272388	0.0272658	0.0257451	0.0232563			735	0.926257	0.79128	0.928149	0.79787
	755.5	0.0265145	0.0262631	0.024858	0.0218085			735.5	0.906974	0.780143	0.912354	0.785323
	756	0.026248	0.025881	0.0249707	0.0212975			736	0.886903	0.764347	0.893901	0.77228
	756.5	0.0246814	0.023291	0.0242039	0.020421			736.5	0.874353	0.74654	0.885461	0.752723
	757	0.0246026	0.0245513	0.0227286	0.0213985			737	0.857621	0.729081	0.864305	0.733925
	757.5	0.0253124	0.0231684	0.0232117	0.0206326			737.5	0.837534	0.714785	0.844044	0.72514
	758	0.0232372	0.0222365	0.0213501	0.0210505			738	0.819544	0.698324	0.827151	0.710363
	758.5	0.0223146	0.0223582	0.0205666	0.0192345			738.5	0.800895	0.681282	0.809385	0.689763
	759	0.0221219	0.0225267	0.0200464	0.0191627			739	0.781004	0.666346	0.791925	0.68011
	759.5	0.0220512	0.0218483	0.0194642	0.0190145			739.5	0.761587	0.647173	0.769068	0.656747
	760	0.019857	0.0201843	0.0187485	0.0177051			740	0.739317	0.634016	0.754158	0.642192
	760.5	0.0199243	0.0212994	0.0198775	0.0186379			740.5	0.718933	0.616763	0.734393	0.623536
	761	0.0196367	0.0203858	0.018543	0.0186844			741	0.696523	0.599645	0.711828	0.608025
	761.5	0.0207206	0.0197017	0.0185023	0.0175662			741.5	0.683746	0.5802	0.691583	0.593333
	762	0.0197386	0.019767	0.018048	0.0171224			742	0.660641	0.562893	0.670853	0.573274
	762.5	0.019416	0.0188868	0.0171131	0.0175699			742.5	0.642207	0.547207	0.651997	0.556841
	763	0.0198517	0.0185018	0.0168341	0.0161016			743	0.623234	0.534738	0.629392	0.545308
	763.5	0.0196226	0.0178638	0.0165905	0.0173454			743.5	0.600884	0.517748	0.613062	0.527732
	764	0.0190354	0.0174113	0.016263	0.0164033			744	0.57963	0.500469	0.591535	0.514918
	764.5	0.0173833	0.0174336	0.016461	0.0164411			744.5	0.561341	0.488779	0.573427	0.496244
	765	0.0183895	0.0170136	0.0155444	0.0156199			745	0.541482	0.473318	0.554144	0.482422
	765.5	0.0183356	0.0172293	0.0162371	0.0159373			745.5	0.522303	0.458012	0.536074	0.466462
	766	0.0177957	0.0159175	0.0153598	0.0156184			746	0.50535	0.445759	0.519801	0.453229
	766.5	0.0179826	0.0164179	0.0145816	0.0158989			746.5	0.490264	0.431969	0.496133	0.440548
	767	0.0171849	0.0162633	0.015195	0.0149054			747	0.469864	0.415056	0.486354	0.423205
	767.5	0.0178115	0.0166657	0.0151302	0.0153737			747.5	0.455335	0.402557	0.467449	0.408975
	768	0.0163436	0.0152395	0.0145683	0.0153785			748	0.438436	0.391355	0.449016	0.398819
	768.5	0.0166396	0.0157508	0.0153585	0.014692			748.5	0.421567	0.376565	0.43327	0.385734
	769	0.0170997	0.0154538	0.0151224	0.0149044			749	0.408312	0.365844	0.416774	0.374172
	769.5	0.0170425	0.0158728	0.0137424	0.0146437			749.5	0.392375	0.354019	0.402473	0.360813
	770	0.0158369	0.014883	0.0134746	0.0142406			750	0.375128	0.343516	0.388356	0.348586
	770.5	0.0154364	0.0148406	0.0132554	0.0137166			750.5	0.362088	0.329797	0.373664	0.337426
	771	0.0148836	0.01485	0.0140012	0.0138999			751	0.35001	0.321928	0.361256	0.329413
	771.5	0.0155926	0.0150893	0.0137664	0.0135784			751.5	0.336416	0.309313	0.347216	0.317602
	772	0.0152304	0.0143856	0.0140466	0.0142453			752	0.324438	0.301548	0.335084	0.31048
	772.5	0.0141056	0.0137237	0.012488	0.0142096			752.5	0.313162	0.291393	0.322753	0.297209
	773	0.014765	0.0131092	0.0108703	0.0135135			753	0.299936	0.284209	0.31099	0.289544
	773.5	0.0143848	0.013666	0.0124548	0.0132345			753.5	0.289226	0.273712	0.298274	0.281801
	774	0.0138435	0.0132877	0.0113265	0.0125847			754	0.277708	0.26454	0.287414	0.270297
	774.5	0.0131731	0.0131585	0.0108964	0.0129846			754.5	0.26787	0.253979	0.277095	0.263513
	775	0.0136403	0.0114498	0.0113349	0.0131421			755	0.257678	0.24734	0.267361	0.253473
	775.5	0.0133543	0.0116263	0.0104861	0.0122693			755.5	0.248723	0.239578	0.258864	0.247473
	776	0.0128292	0.0113078	0.0101402	0.0121255			756	0.238453	0.233981	0.248379	0.237364
	776.5	0.0124602	0.0115923	0.0100155	0.0115311			756.5	0.231147	0.225192	0.238967	0.233009
	777	0.0123312	0.0121161	0.00973276	0.0119579			757	0.22031	0.215655	0.230148	0.222718
	777.5	0.0120592	0.0114274	0.00914226	0.0123499			757.5	0.213981	0.213199	0.22035	0.221016
	778	0.0121062	0.0114342	0.00826565	0.0111373			758	0.206967	0.203341	0.214149	0.209247
	778.5	0.0130788	0.0104622	0.00850082	0.0121289			758.5	0.197032	0.197399	0.204422	0.201036
	779	0.0108125	0.0108739	0.00882142	0.0110528			759	0.192087	0.19211	0.200091	0.200713
	779.5	0.0109535	0.0091397	0.00834748	0.0110731			759.5	0.184179	0.18536	0.190614	0.19054
	780	0.0102402	0.00998808	0.00599902	0.0112911			760	0.177569	0.182162	0.1863	0.185621
	780.5	0.00990332	0.00993325	0.00730375	0.011069			760.5	0.172463	0.176233	0.179202	0.180506
	781	0.0104775	0.00967523	0.00684015	0.0107872			761	0.166391	0.170845	0.174695	0.175081
	781.5	0.00939463	0.00929144	0.00689409	0.0109353			761.5	0.160777	0.164815	0.167677	0.169941
	782	0.0104004	0.00825906	0.00654266	0.0106634			762	0.153287	0.16116	0.160168	0.165282
	782.5	0.00978588	0.00863043	0.00639293	0.00907985			762.5	0.151075	0.154984	0.156276	0.15823
	783	0.0107964	0.00816132	0.0069149	0.0107291			763	0.14557	0.151165	0.150428	0.154773
	783.5	0.00913708	0.00845241	0.0057834	0.0105489			763.5	0.139559	0.146734	0.148011	0.151629
	784	0.00936684	0.00851823	0.00564797	0.00900562			764	0.13428	0.142108	0.142447	0.144937
	784.5	0.00867237	0.0091792	0.00637382	0.00905656			764.5	0.131712	0.139604	0.137942	0.142142
	785	0.00944593	0.00800461	0.0056243	0.00922249			765	0.126887	0.133696	0.131487	0.136856
	785.5	0.00879507	0.00772444	0.00567885	0.00949995			765.5	0.125481	0.131273	0.128726	0.132841
	786	0.00905084	0.00831904	0.00600086	0.00888635			766	0.121644	0.127551	0.125027	0.12956
	786.5	0.00859784	0.00844189	0.0059553	0.0096128			766.5	0.117336	0.124106	0.119348	0.125567
	787	0.00822362	0.00661199	0.00617064	0.00833656			767	0.113473	0.121236	0.119667	0.122775
	787.5	0.00859429	0.0076654	0.00566397	0.00949936			767.5	0.110261	0.117984	0.114781	0.119999
	788	0.00908937	0.00735852	0.00518936	0.00886915			768	0.108696	0.113151	0.111894	0.1183
	788.5	0.00807947	0.00726934	0.00484815	0.00901721			768.5	0.10506	0.111838	0.108244	0.11525
	789	0.00838435	0.00767327	0.00499007	0.00868648			769	0.102132	0.108015	0.105656	0.113631
	789.5	0.00851241	0.00771924	0.0058011	0.0087117			769.5	0.0989085	0.105615	0.102938	0.108892
	790	0.00850165	0.0077875	0.00552406	0.00821067			770	0.0971359	0.104869	0.100504	0.108564
	790.5	0.00701676	0.0083863	0.00465021	0.00824809			770.5	0.094318	0.102436	0.0973246	0.10524
	791	0.00842899	0.00718869	0.00446558	0.00759082			771	0.0919842	0.0988813	0.0945875	0.101527
	791.5	0.00676618	0.0060359	0.00408495	0.00800718			771.5	0.0902	0.096658	0.0935281	0.101387
	792	0.00777272	0.00764636	0.00471954	0.00827582			772	0.0874884	0.095694	0.0901811	0.0983188
	792.5	0.00710487	0.00693715	0.00410102	0.00893424			772.5	0.0860981	0.0936107	0.0890305	0.0962557
	793	0.00844304	0.00586968	0.00483535	0.0069428			773	0.0842349	0.0916881	0.0874908	0.094274
	793.5	0.00642426	0.00724645	0.00440631	0.00796977			773.5	0.0840956	0.0891383	0.0850281	0.0926051
	794	0.00792178	0.00632653	0.00430921	0.0080252			774	0.0801762	0.0869865	0.083613	0.0911597
	794.5	0.00762615	0.00625378	0.00337115	0.0076703			774.5	0.0785035	0.0862696	0.0805133	0.0879707
	795	0.00687214	0.00670796	0.00384444	0.00782741			775	0.0773768	0.0838038	0.0825651	0.0873652
	795.5	0.00722323	0.00579181	0.00505926	0.00758682			775.5	0.076934	0.0826989	0.0791444	0.0861802
	796	0.00772125	0.00609128	0.00440524	0.00797211			776	0.0746654	0.0803019	0.0786425	0.0850653
	796.5	0.00709779	0.00724364	0.00438358	0.00799079			776.5	0.0736276	0.0799669	0.0761818	0.0812002
	797	0.00582802	0.00632156	0.0028486	0.00756986			777	0.0713021	0.0779513	0.0745468	0.0820343
	797.5	0.00695942	0.00622021	0.00329505	0.00822339			777.5	0.0716401	0.0783554	0.0741422	0.0792909
	798	0.00660211	0.00598391	0.00289731	0.00766043			778	0.0696857	0.0758442	0.071456	0.0803395
	798.5	0.0065591	0.00541144	0.00385708	0.00725335			778.5	0.0688608	0.073908	0.0710844	0.0776423
	799	0.00634168	0.00647544	0.00382216	0.00740242			779	0.0668393	0.074026	0.0696876	0.0743882
	799.5	0.00652174	0.00576592	0.00360564	0.00767527			779.5	0.0667625	0.0716683	0.068	0.0729549
	800	0.00567071	0.00575957	0.00336695	0.00729321			780	0.066034	0.0702623	0.0677084	0.0748708
								780.5	0.0647996	0.0709946	0.067189	0.0727639
								781	0.0636569	0.0687957	0.0653614	0.0715506
								781.5	0.0632206	0.0678705	0.0643793	0.0716337
								782	0.0615927	0.0662064	0.0632848	0.0699468
								782.5	0.0622025	0.0651747	0.0631925	0.0684661
								783	0.0609117	0.064376	0.0622874	0.0688375
								783.5	0.05971	0.0647128	0.0608815	0.0685523
								784	0.0599424	0.0627195	0.0606449	0.065866
								784.5	0.0586019	0.0612199	0.0606533	0.0667668
								785	0.0575304	0.0607943	0.0598093	0.0633947
								785.5	0.0574858	0.0602965	0.0580615	0.0619218
								786	0.0562656	0.0600024	0.0589542	0.0620427
								786.5	0.0550519	0.0587147	0.0570845	0.0610926
								787	0.0552455	0.0580932	0.0572657	0.0599155
								787.5	0.054763	0.0572422	0.0556277	0.060006
								788	0.0541825	0.0570516	0.0549075	0.0583968
								788.5	0.0547637	0.0562875	0.0558209	0.0592716
								789	0.0539455	0.0558087	0.0546841	0.057649
								789.5	0.0527884	0.054697	0.0545202	0.0588974
								790	0.0525046	0.0538506	0.0533307	0.0570295
								790.5	0.0524838	0.0546087	0.0526524	0.054789
								791	0.0512097	0.0527008	0.0524203	0.0547195
								791.5	0.0518427	0.0510998	0.05248	0.0549836
								792	0.0514546	0.0519799	0.0515276	0.0549107
								792.5	0.050263	0.0506966	0.0514806	0.0527109
								793	0.049794	0.0501618	0.0508844	0.0523633
								793.5	0.0507816	0.0490987	0.0508865	0.0516533
								794	0.0497025	0.0490911	0.0496257	0.052232
								794.5	0.0490521	0.0497284	0.049392	0.0493853
								795	0.0486577	0.0483555	0.0493158	0.0498725
								795.5	0.0475025	0.0471771	0.0497923	0.0505994
								796	0.0467295	0.0468037	0.0476343	0.050213
								796.5	0.0477144	0.0465418	0.0478943	0.0483618
								797	0.0463697	0.04545	0.0479247	0.0491525
								797.5	0.0466297	0.044833	0.0468357	0.0462979
								798	0.0453723	0.0451527	0.0468832	0.0492928
								798.5	0.0450827	0.0427999	0.0461068	0.0465483
								799	0.0448659	0.0433846	0.0452972	0.0463139
								799.5	0.0438843	0.0433923	0.0448065	0.044461
								800	0.0433521	0.0427749	0.0441443	0.0438127

## Sheet: Source Data Figure 5C
	Profile 1					Profile 2
	distance [µm]	Thylakoid	anaCyp40	Plasma membrane		distance [µm]	Thylakoid	anaCyp40	Plasma membrane
	0	0.0360842	0.0270931	0.287246		0	0	0.011779	0.237727
	0.01	0.0348982	0.0270709	0.313134		0.01	0	0.00412368	0.337315
	0.02	0.0273202	0.0229482	0.308707		0.02	0	0.000660062	0.344248
	0.03	0.0143867	0.0205439	0.281815		0.03	0	2.7219e-05	0.365667
	0.04	0.0111443	0.0291639	0.249089		0.04	0	1.38273e-09	0.372372
	0.05	0.0205114	0.0460947	0.229839		0.05	0	7.48523e-05	0.350664
	0.06	0.0317852	0.0529331	0.249929		0.06	3.74991e-05	0.000918642	0.31642
	0.07	0.0413305	0.0440006	0.305343		0.07	0.00177746	0.00359972	0.299868
	0.08	0.0591378	0.0278498	0.357116		0.08	0.0143809	0.00819293	0.301162
	0.09	0.0901337	0.0165707	0.378075		0.09	0.0467389	0.0128474	0.310981
	0.1	0.112872	0.0111162	0.383964		0.1	0.075302	0.0144125	0.326817
	0.11	0.0947566	0.0128458	0.396992		0.11	0.0989789	0.009445	0.34778
	0.12	0.0557132	0.0191412	0.401997		0.12	0.156484	0.00338196	0.369131
	0.13	0.0357442	0.0268183	0.378442		0.13	0.215856	0.000564795	0.381428
	0.14	0.0523088	0.0401649	0.3314		0.14	0.216711	0.000197338	0.391984
	0.15	0.0897977	0.0597426	0.295675		0.15	0.192288	0.00159912	0.413939
	0.16	0.127922	0.0759511	0.283002		0.16	0.20104	0.00489943	0.439768
	0.17	0.151547	0.0840636	0.285959		0.17	0.188729	0.00732872	0.439941
	0.18	0.16818	0.0989646	0.306994		0.18	0.118242	0.00548463	0.398963
	0.19	0.170374	0.143576	0.355708		0.19	0.0402103	0.00517162	0.352712
	0.2	0.143467	0.208786	0.424232		0.2	0.00656984	0.0168962	0.345415
	0.21	0.136018	0.264751	0.488465		0.21	0.000352492	0.0460138	0.389723
	0.22	0.191201	0.309371	0.521556		0.22	0	0.0881012	0.453792
	0.23	0.243696	0.34925	0.511273		0.23	0.000194995	0.138021	0.494507
	0.24	0.241008	0.384683	0.477404		0.24	0.00322117	0.173644	0.512595
	0.25	0.223084	0.428001	0.439472		0.25	0.0180896	0.175706	0.515327
	0.26	0.259318	0.485399	0.407761		0.26	0.0446052	0.164634	0.508544
	0.27	0.347358	0.548443	0.395413		0.27	0.0499488	0.188723	0.49088
	0.28	0.418114	0.590003	0.418418		0.28	0.0280643	0.254253	0.466401
	0.29	0.4348	0.59709	0.482839		0.29	0.0149284	0.324043	0.440049
	0.3	0.460598	0.58499	0.556472		0.3	0.0415753	0.378943	0.429511
	0.31	0.465812	0.578874	0.605811		0.31	0.0983564	0.425399	0.45706
	0.32	0.43444	0.567469	0.603845		0.32	0.133643	0.473618	0.50696
	0.33	0.421037	0.543863	0.571994		0.33	0.150874	0.539039	0.549044
	0.34	0.473933	0.527814	0.554102		0.34	0.170467	0.616055	0.573244
	0.35	0.541082	0.537232	0.575554		0.35	0.169691	0.678815	0.588206
	0.36	0.517388	0.557783	0.609653		0.36	0.126998	0.716548	0.616442
	0.37	0.413961	0.575558	0.61514		0.37	0.0923191	0.708926	0.654708
	0.38	0.33617	0.616686	0.574531		0.38	0.0997739	0.667533	0.671675
	0.39	0.311448	0.668573	0.516659		0.39	0.151976	0.649916	0.635273
	0.4	0.358272	0.688144	0.489492		0.4	0.240598	0.682456	0.580445
	0.41	0.470358	0.696015	0.508057		0.41	0.359114	0.720876	0.551316
	0.42	0.598418	0.730882	0.544012		0.42	0.435076	0.72751	0.554111
	0.43	0.696883	0.781165	0.533193		0.43	0.421347	0.741909	0.582204
	0.44	0.706578	0.80447	0.475236		0.44	0.405249	0.787651	0.603031
	0.45	0.672246	0.760478	0.414737		0.45	0.466001	0.811059	0.563971
	0.46	0.735428	0.682048	0.384717		0.46	0.617528	0.794884	0.467848
	0.47	0.853732	0.617398	0.377346		0.47	0.743799	0.780057	0.382319
	0.48	0.866589	0.608975	0.386571		0.48	0.69487	0.795408	0.374881
	0.49	0.807706	0.674105	0.413149		0.49	0.688082	0.809589	0.435079
	0.5	0.818567	0.757532	0.434716		0.5	0.819712	0.78729	0.526552
	0.51	0.892087	0.811353	0.427178		0.51	0.933889	0.717337	0.605397
	0.52	0.926063	0.832878	0.39455		0.52	0.875938	0.633319	0.641585
	0.53	0.851413	0.838095	0.375672		0.53	0.676251	0.583324	0.61204
	0.54	0.715496	0.843023	0.40756		0.54	0.507359	0.597886	0.553507
	0.55	0.620354	0.878373	0.472451		0.55	0.496923	0.662409	0.519891
	0.56	0.565775	0.925029	0.505464		0.56	0.53851	0.74638	0.516694
	0.57	0.527618	0.902983	0.469717		0.57	0.440757	0.823219	0.508403
	0.58	0.550016	0.792541	0.409431		0.58	0.259381	0.885442	0.491327
	0.59	0.618472	0.653654	0.374032		0.59	0.195344	0.925842	0.495362
	0.6	0.672222	0.5708	0.376829		0.6	0.253153	0.915852	0.515948
	0.61	0.715568	0.562267	0.39453		0.61	0.310598	0.844715	0.511836
	0.62	0.77973	0.583767	0.4168		0.62	0.360614	0.759921	0.480345
	0.63	0.81122	0.591799	0.436444		0.63	0.439456	0.69791	0.450895
	0.64	0.765614	0.575139	0.434337		0.64	0.469181	0.646683	0.437323
	0.65	0.727381	0.563247	0.38956		0.65	0.444049	0.626882	0.43918
	0.66	0.741476	0.590029	0.307459		0.66	0.423987	0.653754	0.448096
	0.67	0.764517	0.674109	0.223132		0.67	0.456634	0.68447	0.461676
	0.68	0.680755	0.790337	0.169666		0.68	0.510982	0.681054	0.457632
	0.69	0.525274	0.874785	0.159613		0.69	0.535067	0.667064	0.429697
	0.7	0.461206	0.903223	0.184547		0.7	0.622571	0.67312	0.409195
	0.71	0.465565	0.910657	0.22531		0.71	0.716308	0.705592	0.436191
	0.72	0.50184	0.925298	0.258353		0.72	0.664987	0.773483	0.504309
	0.73	0.529703	0.934903	0.263129		0.73	0.564144	0.825022	0.558431
	0.74	0.515591	0.921876	0.243098		0.74	0.504026	0.813652	0.552555
	0.75	0.519931	0.924227	0.216171		0.75	0.474191	0.773504	0.481587
	0.76	0.597936	0.963254	0.189872		0.76	0.533087	0.774	0.374392
	0.77	0.704027	0.97933	0.161708		0.77	0.594027	0.815258	0.279335
	0.78	0.815328	0.974476	0.13823		0.78	0.595696	0.875582	0.22761
	0.79	0.914473	0.993723	0.12674		0.79	0.552174	0.929088	0.216699
	0.8	0.976793	1	0.121651		0.8	0.494358	0.945916	0.225862
	0.81	1	0.954929	0.125111		0.81	0.531272	0.892165	0.239725
	0.82	0.943854	0.887617	0.148631		0.82	0.565089	0.829473	0.245064
	0.83	0.810863	0.845551	0.176425		0.83	0.507854	0.807235	0.245055
	0.84	0.6845	0.865785	0.189344		0.84	0.448673	0.821062	0.261811
	0.85	0.611566	0.921728	0.18143		0.85	0.411845	0.870199	0.305729
	0.86	0.59033	0.965416	0.170732		0.86	0.370079	0.920344	0.357677
	0.87	0.606692	0.980412	0.175119		0.87	0.33075	0.948073	0.394502
	0.88	0.594637	0.961119	0.183937		0.88	0.306146	0.980484	0.413757
	0.89	0.499577	0.898108	0.177779		0.89	0.310676	1	0.420316
	0.9	0.377812	0.810054	0.153292		0.9	0.302952	0.976993	0.396373
	0.91	0.317233	0.745625	0.12693		0.91	0.258661	0.925998	0.334576
	0.92	0.308408	0.711327	0.108474		0.92	0.207921	0.871213	0.259581
	0.93	0.325778	0.681895	0.101185		0.93	0.188088	0.816571	0.20984
	0.94	0.389486	0.644308	0.106629		0.94	0.196124	0.74523	0.20269
	0.95	0.470451	0.588148	0.121274		0.95	0.228201	0.670418	0.216999
	0.96	0.555509	0.57338	0.137773		0.96	0.295823	0.617756	0.21815
	0.97	0.653577	0.625124	0.143847		0.97	0.385116	0.57524	0.192003
	0.98	0.718588	0.680361	0.132989		0.98	0.449869	0.512473	0.167528
	0.99	0.765631	0.722209	0.115331		0.99	0.507123	0.44054	0.182872
	1	0.861359	0.745392	0.10107		1	0.520128	0.412205	0.238061
	1.01	0.963843	0.757746	0.0847616		1.01	0.456972	0.422664	0.312126
	1.02	0.993766	0.750302	0.0591285		1.02	0.405354	0.444589	0.395147
	1.03	0.949088	0.711574	0.0301255		1.03	0.395274	0.468827	0.468228
	1.04	0.853392	0.666918	0.0132805		1.04	0.379356	0.494699	0.494579
	1.05	0.769088	0.651153	0.0159669		1.05	0.390988	0.494801	0.454733
	1.06	0.719799	0.66681	0.0332121		1.06	0.472665	0.446406	0.372635
	1.07	0.657823	0.688264	0.0670687		1.07	0.475237	0.339605	0.278149
	1.08	0.59282	0.670082	0.107027		1.08	0.340079	0.221141	0.198378
	1.09	0.553776	0.642741	0.137248		1.09	0.220495	0.170146	0.154435
	1.1	0.53858	0.651563	0.151151		1.1	0.167044	0.192595	0.15431
	1.11	0.513053	0.675839	0.162366		1.11	0.142133	0.246849	0.189213
	1.12	0.461258	0.664761	0.176125		1.12	0.142339	0.306405	0.22285
	1.13	0.424607	0.611423	0.182479		1.13	0.125127	0.364041	0.213031
	1.14	0.424664	0.543987	0.182445		1.14	0.0880667	0.406237	0.160308
	1.15	0.479106	0.480476	0.185352		1.15	0.0477101	0.415233	0.0982827
	1.16	0.57821	0.434407	0.185897		1.16	0.0159071	0.391199	0.0575881
	1.17	0.625483	0.425355	0.172		1.17	0.0021487	0.374895	0.0415823
	1.18	0.595115	0.45087	0.150868		1.18	0.000127497	0.38504	0.0377096
	1.19	0.583671	0.478638	0.135342		1.19	0.00269994	0.395581	0.0383033
	1.2	0.642453	0.525031	0.127662		1.2	0.0188583	0.397772	0.0283483
	1.21	0.693171	0.58388	0.107315		1.21	0.0682109	0.377589	0.0110945
	1.22	0.669619	0.623173	0.0747147		1.22	0.133771	0.314829	0.00863519
	1.23	0.645189	0.631824	0.0540823		1.23	0.143742	0.25313	0.0115706
	1.24	0.666842	0.609334	0.0606577		1.24	0.0945615	0.227959	0.0128168
	1.25	0.72179	0.577438	0.0917047		1.25	0.0591361	0.215473	0.00914249
	1.26	0.761344	0.547371	0.131756		1.26	0.0696658	0.203326	0.00379191
	1.27	0.709112	0.522225	0.15626		1.27	0.0848192	0.19842	0.00104218
	1.28	0.651767	0.49163	0.150279		1.28	0.0846542	0.210015	6.617e-05
	1.29	0.690875	0.445411	0.119702		1.29	0.0649335	0.235941	0
	1.3	0.733651	0.424782	0.0846751		1.3	0.0294143	0.271843	0
	1.31	0.705764	0.441777	0.0560074		1.31	0.00659609	0.303465	0.000106607
	1.32	0.670396	0.483187	0.031685		1.32	0.00042749	0.307806	0.000827125
	1.33	0.638635	0.528964	0.0172473		1.33	0	0.296878	0.0460268
	1.34	0.564755	0.550692	0.0245495		1.34	0	0.297075	0.0566801
	1.35	0.470403	0.537256	0.0497154		1.35	0	0.304819	0.0614003
	1.36	0.452029	0.500594	0.0830312		1.36	8.2498e-05	0.319565	0.0626777
	1.37	0.505734	0.472909	0.114902		1.37	0.0021262	0.338782	0.0677728
	1.38	0.568977	0.470863	0.137886		1.38	0.0187796	0.345995	0.0721308
	1.39	0.641445	0.446823	0.144435		1.39	0.0696246	0.34311	0.0715721
	1.4	0.701064	0.376524	0.14083		1.4	0.152149	0.330249	0.0657032
	1.41	0.678772	0.301352	0.13314		1.41	0.208656	0.330562	0.0570183
	1.42	0.595115	0.267312	0.12076		1.42	0.214086	0.356188	0.049179
	1.43	0.516061	0.281193	0.111147		1.43	0.19105	0.380454	0.051041
	1.44	0.399663	0.312954	0.114113		1.44	0.156439	0.393546	0.062084
	1.45	0.318585	0.336538	0.13059		1.45	0.102826	0.410939	0.0685283
	1.46	0.34582	0.359216	0.154354		1.46	0.0448977	0.426883	0.0692469
	1.47	0.432679	0.393574	0.169928		1.47	0.0115347	0.41654	0.0766598
	1.48	0.506115	0.43165	0.164202		1.48	0.0111297	0.374922	0.0868518
	1.49	0.523562	0.455434	0.135874		1.49	0.0340154	0.317299	0.0921822
	1.5	0.48504	0.466809	0.0976355		1.5	0.05431	0.263113	0.0965788
	1.51	0.446782	0.491604	0.0633506		1.51	0.0540925	0.23865	0.11434
	1.52	0.433541	0.521443	0.0340297		1.52	0.0788306	0.267767	0.152448
	1.53	0.442811	0.498949	0.0110462		1.53	0.170017	0.324601	0.19302
	1.54	0.452235	0.439803	0		1.54	0.239184	0.359645	0.202554
	1.55	0.476722	0.415081	0.00421126		1.55	0.228137	0.384503	0.172652
	1.56	0.512065	0.433375	0.0204312		1.56	0.215016	0.431442	0.133493
	1.57	0.520254	0.427626	0.0463412		1.57	0.240531	0.469651	0.113483
	1.58	0.517255	0.386366	0.0710442		1.58	0.344437	0.469991	0.124657
	1.59	0.549744	0.369035	0.0779051		1.59	0.490275	0.454946	0.156979
	1.6	0.564439	0.405123	0.0648928		1.6	0.51157	0.434491	0.186866
	1.61	0.552011	0.454695	0.05498		1.61	0.457699	0.393621	0.190474
	1.62	0.586076	0.475164	0.0680982		1.62	0.493826	0.366552	0.167405
	1.63	0.653127	0.480223	0.10059		1.63	0.492645	0.379801	0.129438
	1.64	0.687046	0.506704	0.129744		1.64	0.349105	0.394098	0.0859199
	1.65	0.695972	0.541268	0.136575		1.65	0.226997	0.378596	0.0500889
	1.66	0.713168	0.555043	0.120556		1.66	0.241434	0.359734	0.0324288
	1.67	0.709727	0.552171	0.0924206		1.67	0.324345	0.366266	0.0283814
	1.68	0.710747	0.54418	0.0643628		1.68	0.363741	0.385592	0.035355
	1.69	0.708468	0.519613	0.0494277		1.69	0.360483	0.377528	0.0661406
	1.7	0.653249	0.498159	0.0464082		1.7	0.428525	0.340354	0.120122
	1.71	0.567272	0.510605	0.0428826		1.71	0.628991	0.300471	0.16791
	1.72	0.525072	0.523291	0.0363916		1.72	0.884431	0.301716	0.176448
	1.73	0.568139	0.51872	0.0358487		1.73	1	0.357359	0.151516
	1.74	0.649193	0.565508	0.0432417		1.74	0.8843	0.438648	0.137795
	1.75	0.725883	0.67436	0.0568812		1.75	0.742734	0.510071	0.167859
	1.76	0.785494	0.766906	0.0815496		1.76	0.726489	0.554009	0.229764
	1.77	0.793121	0.796507	0.121869		1.77	0.762841	0.569667	0.277605
	1.78	0.785114	0.788317	0.162781		1.78	0.73397	0.582167	0.29031
	1.79	0.840811	0.766224	0.188198		1.79	0.70402	0.607046	0.300423
	1.8	0.917517	0.720917	0.2012		1.8	0.787185	0.638	0.333789
	1.81	0.938668	0.667464	0.201158		1.81	0.941036	0.662579	0.354388
	1.82	0.902337	0.613864	0.178082		1.82	0.956347	0.663443	0.313922
	1.83	0.865856	0.546861	0.136125		1.83	0.78	0.626051	0.233832
	1.84	0.89518	0.466852	0.0914754		1.84	0.624803	0.589462	0.175555
	1.85	0.909636	0.412603	0.0634522		1.85	0.630386	0.58327	0.157963
	1.86	0.846984	0.414776	0.0557997		1.86	0.742366	0.573165	0.168603
	1.87	0.696652	0.454259	0.0576447		1.87	0.833459	0.548899	0.195825
	1.88	0.544765	0.494062	0.055432		1.88	0.830324	0.534718	0.237585
	1.89	0.535204	0.527442	0.0646786		1.89	0.800662	0.552771	0.289852
	1.9	0.613076	0.565046	0.106912		1.9	0.805507	0.587741	0.331892
	1.91	0.64036	0.59136	0.173049		1.91	0.794535	0.613333	0.359568
	1.92	0.613367	0.572206	0.226859		1.92	0.748985	0.649051	0.378858
	1.93	0.660588	0.518769	0.235532		1.93	0.771492	0.701897	0.381551
	1.94	0.81228	0.480989	0.201717		1.94	0.837704	0.759772	0.359042
	1.95	0.91436	0.493139	0.151951		1.95	0.80916	0.826662	0.321379
	1.96	0.871726	0.553925	0.124015		1.96	0.749671	0.888239	0.284423
	1.97	0.751357	0.629852	0.125903		1.97	0.797096	0.926345	0.254839
	1.98	0.683249	0.689099	0.142659		1.98	0.879088	0.923249	0.239458
	1.99	0.628208	0.725792	0.155862		1.99	0.799012	0.884333	0.235791
	2	0.570709	0.758315	0.162065		2	0.504659	0.852112	0.233058
	2.01	0.624382	0.795873	0.163021		2.01	0.25022	0.833032	0.223458
	2.02	0.723393	0.811822	0.159065		2.02	0.20284	0.861462	0.19451
	2.03	0.733238	0.797082	0.164395		2.03	0.308786	0.93281	0.151969
	2.04	0.73457	0.789379	0.197536		2.04	0.402647	0.942636	0.132941
	2.05	0.751636	0.779187	0.262887		2.05	0.373772	0.856597	0.157935
	2.06	0.68977	0.735824	0.335367		2.06	0.279346	0.76001	0.202863
	2.07	0.588917	0.683122	0.381654		2.07	0.261778	0.698542	0.231534
	2.08	0.506961	0.659075	0.388253		2.08	0.339806	0.65702	0.225649
	2.09	0.452344	0.646568	0.377084		2.09	0.383897	0.638	0.206291
	2.1	0.470099	0.621344	0.377039		2.1	0.359399	0.648282	0.195676
	2.11	0.553845	0.617855	0.386465		2.11	0.314929	0.689839	0.208191
	2.12	0.623148	0.642912	0.389341		2.12	0.304748	0.752457	0.257863
	2.13	0.655111	0.646171	0.379035		2.13	0.399842	0.81061	0.338868
	2.14	0.705396	0.61471	0.362765		2.14	0.536297	0.812236	0.421632
	2.15	0.741431	0.567038	0.355485		2.15	0.584169	0.774456	0.466203
	2.16	0.727036	0.524962	0.353573		2.16	0.530485	0.75428	0.472713
	2.17	0.66632	0.49952	0.350335		2.17	0.433801	0.755804	0.468807
	2.18	0.630802	0.501904	0.347404		2.18	0.368774	0.763419	0.454752
	2.19	0.605073	0.522525	0.366743		2.19	0.429939	0.766869	0.42571
	2.2	0.552513	0.531834	0.412119		2.2	0.548484	0.779567	0.405578
	2.21	0.53737	0.537756	0.467309		2.21	0.588241	0.821307	0.425104
	2.22	0.551408	0.557671	0.516153		2.22	0.518421	0.865885	0.464661
	2.23	0.558391	0.581237	0.560922		2.23	0.495798	0.866463	0.495295
	2.24	0.537475	0.606065	0.593692		2.24	0.533009	0.834644	0.503442
	2.25	0.522473	0.637796	0.599316		2.25	0.511863	0.818102	0.494299
	2.26	0.565864	0.663218	0.582224		2.26	0.443266	0.798559	0.462328
	2.27	0.666741	0.682601	0.557874		2.27	0.415801	0.72587	0.408909
	2.28	0.782859	0.696293	0.524969		2.28	0.473209	0.60527	0.351727
	2.29	0.804735	0.693975	0.491082		2.29	0.565048	0.508608	0.321017
	2.3	0.711792	0.662137	0.462453		2.3	0.699775	0.473421	0.328679
	2.31	0.635842	0.581048	0.450823		2.31	0.826064	0.452693	0.348767
	2.32	0.563742	0.4695	0.454784		2.32	0.845459	0.423229	0.356638
	2.33	0.476697	0.399097	0.469193		2.33	0.726605	0.414777	0.354293
	2.34	0.472034	0.374477	0.49626		2.34	0.552204	0.441554	0.369418
	2.35	0.542531	0.379225	0.529215		2.35	0.478009	0.47849	0.415096
	2.36	0.569102	0.383318	0.563033		2.36	0.584532	0.507723	0.468925
	2.37	0.493715	0.351344	0.594129		2.37	0.71645	0.526471	0.526686
	2.38	0.401594	0.285912	0.608439		2.38	0.661747	0.520911	0.594979
	2.39	0.36145	0.228392	0.589652		2.39	0.525306	0.498646	0.6639
	2.4	0.345885	0.192163	0.540019		2.4	0.497328	0.480361	0.694234
	2.41	0.35841	0.171382	0.496416		2.41	0.56477	0.467235	0.669119
	2.42	0.365453	0.165405	0.482807		2.42	0.607148	0.442343	0.614455
	2.43	0.3613	0.169069	0.4975		2.43	0.557586	0.41062	0.55492
	2.44	0.377184	0.165132	0.538548		2.44	0.444214	0.430993	0.500234
	2.45	0.412435	0.161749	0.600856		2.45	0.348952	0.482634	0.462392
	2.46	0.401906	0.172785	0.676533		2.46	0.238952	0.489541	0.451364
	2.47	0.348642	0.183487	0.751179		2.47	0.164077	0.448529	0.468657
	2.48	0.339772	0.183478	0.812103		2.48	0.169263	0.427114	0.501905
	2.49	0.360677	0.167627	0.854297		2.49	0.228853	0.463322	0.549169
	2.5	0.328357	0.145271	0.884066		2.5	0.385135	0.491759	0.628615
	2.51	0.237519	0.127423	0.915273		2.51	0.566649	0.457851	0.752774
	2.52	0.165201	0.105781	0.957874		2.52	0.59852	0.396663	0.886978
	2.53	0.153158	0.0840049	0.993621		2.53	0.539653	0.362666	0.925924
	2.54	0.142904	0.0720466	1		2.54	0.481241	0.347444	0.828491
	2.55	0.108969	0.0698561	0.970439		2.55	0.462293	0.322872	0.683139
	2.56	0.0850008	0.0765793	0.932927		2.56	0.452865	0.296	0.626908
	2.57	0.0847053	0.0868756	0.907902		2.57	0.363393	0.251449	0.681772
	2.58	0.074484	0.0908465	0.892173		2.58	0.251053	0.172235	0.762367
	2.59	0.0570045	0.0924365	0.875029		2.59	0.218969	0.105576	0.823666
	2.6	0.0592107	0.117423	0.844056		2.6	0.212159	0.0855086	0.868456
	2.61	0.06791	0.17055	0.788137		2.61	0.141162	0.0855086	0.901107
	2.62	0.0739699	0.222612	0.698784		2.62	0.0507775	0.0702183	0.909501
	2.63	0.0800824	0.250235	0.566556		2.63	0.00975352	0.0554656	0.901789
	2.64	0.0794388	0.255949	0.410348		2.64	0.000667484	0.0675168	0.915234
	2.65	0.0587249	0.255555	0.297548		2.65	0.000183746	0.0933613	0.960221
	2.66	0.0267495	0.269844	0.259673		2.66	0.00762357	0.100819	0.999844
	2.67	0.00572393	0.297153	0.266082		2.67	0.0484676	0.0740358	1
	2.68	0.000692215	0.308365	0.275069		2.68	0.137164	0.0332753	0.94691
	2.69	0.00459858	0.289592	0.281529		2.69	0.189434	0.00819293	0.870537
	2.7	0.0163865	0.256972	0.285593		2.7	0.151343	0.000952666	0.82044
	2.71	0.0241344	0.215416	0.284175		2.71	0.128892	2.04143e-05	0.795178
	2.72	0.0172811	0.152151	0.274846		2.72	0.133549	0	0.759569
	2.73	0.0117919	0.0789747	0.260914		2.73	0.092934	0	0.706429
	2.74	0.0246445	0.0275784	0.247714		2.74	0.0345929	8.16571e-05	0.645387
	2.75	0.0504467	0.00680402	0.244982		2.75	0.00645735	0.000823376	0.585393
	2.76	0.060243	0.00293279	0.25552		2.76	0.00280493	0.00251776	0.529864
	2.77	0.0474957	0.00441746	0.264522		2.77	0.00699358	0.00405564	0.489022
	2.78	0.0294212	0.00416152	0.248921		2.78	0.00703858	0.00315741	0.466455
	2.79	0.0269397	0.00197218	0.207531		2.79	0.00277868	0.00119083	0.457652
	2.8	0.0469897	0.000423243	0.158142		2.8	0.000644985	0.000224557	0.469605
	2.81	0.0727959	1.44036e-05	0.105762		2.81	0	1.36095e-05	0.500183
	2.82	0.0764351	0	0.0565524		2.82	0	0	0.527004
	2.83	0.0554501	0	0.0295048		2.83	0	0	0.526884
	2.84	0.0330725	0	0.03361		2.84	0	0	0.531084
	2.85	0.0194427	0	0.0566281		2.85	0	0	0.562129
	2.86	0.0108771	0	0.0734818		2.86	0	0	0.58666
	2.87	0.0160505	0	0.0734559		2.87	1.87496e-05	0	0.553878
	2.88	0.0332425	0	0.0674018		2.88	0.00120747	0	0.4732
	2.89	0.0440103	0	0.0692251		2.89	0.0110922	0	0.393252
	2.9	0.0354608	9.08532e-05	0.0753982		2.9	0.0353317	0	0.333499
	2.91	0.0159574	0.00076228	0.0744205		2.91	0.0544375	0	0.275857
	2.92	0.00284982	0.00253946	0.059918		2.92	0.0401915	0	0.214229
	2.93	0	0.00481411	0.0402914		2.93	0.0139909	0	0.159354
	2.94	0.00187829	0.00505343	0.0258148		2.94	0.00470614	0	0.12256
	2.95	0.00990151	0.00348455	0.0178681		2.95	0.0183446	0	0.103514
	2.96	0.0214749	0.00232894	0.0163908		2.96	0.0497426	0	0.0997035
						2.97	0.0700783	0	0.104273
						2.98	0.0474214	0	0.109107
						2.99	0.0151459	1.41403e-06	0.108276
						3	0.00234369	0.000136095	0.105207
						3.01	7.87481e-05	0.00103432	0.0993966
						3.02	0	0.00353167	0.0863427

[truncated: 1 more sheets: Source Data Figure 5D]
